# Supplementary material for: An in silico analysis of T-box regulated genes and T-box evolution in prokaryotes, with emphasis on prediction of substrate specificity of transporters
Source: BMC Genomics. 2008 Jul 14;9:330. doi: 10.1186/1471-2164-9-330 (PMC2494555; doi:10.1186/1471-2164-9-330)
Supplement: Additional file 1 — T-box location organized per genome. The occurrence of T-boxes in all analyzed genomes is shown in detail. Position, direction, e-value and specifier codon are shown for the T-box, together with position, name and function of the first gene located downstream and the size of the operon located downstream. All T-boxes are color coded according to the function of the genes located downstream: red; tRNA synthesis; green; amino acid biosynthesis; blue; amino acid transport and purple: other/unknown. [file 1471-2164-9-330-S1.xls]

## Sheet: Table1
Additional file 1: T-box location organized per genome.
The occurrence of T-boxes in all analyzed genomes shown in detail. Position, direction, e-value and specifier codon are shown for the T-box, together with position, name and function of the first gene located downstream and the size of the operon located	direction	e-value	gene coordinates	gene ID	function (NCBI)	operon size	T-box type
Bacillus anthracis ames
20239_20287	+	0.00022	20338..21612	BA0012	seryl-tRNA synthetase	1	Ser
99029_99076	+	0.019	99213..99878	BA0088	serine O-acetyltransferase	6	Met
414289_414336	+	0.023	414384..415910	BA0396	prolyl-tRNA synthetase	1	Pro
1152357_1152402	-	1.4e-06	1151299..1152288	BA1188	tryptophanyl-tRNA synthetase	1	Trp
1202667_1202713	+	3.7e-05	1203055..1204470	BA1248	anthranilate synthase component I	8	Trp
1340185_1340231	+	2.3e-06	1340302..1342002	BA1417	acetolactate synthase, large subunit, biosynthetic type	7	Ile
1369843_1369900	+	0.0089	1370011..1371366	BA1448	sodium-dependent transporter, putative	1	Trp
1382522_1382573	-	6e-05	1381117..1382472	BA1459	branched-chain amino acid transport system II carrier protein	1	Ile
1692353_1692398	+	0.00032	1692475..1693458	BA1808	aspartate--ammonia ligase	1	Asn
1721183_1721229	+	8.1e-07	1721530..1722867	BA1835	sodium-dependent transporter	1	Ser
1730879_1730924	+	0.005	1731076..1731975	BA1849	branched-chain amino acid aminotransferase	2	Ile
1850437_1850485	+	3.7e-05	1850639..1851934	BA1968	homoserine dehydrogenase	3	Asp
2024472_2024520	+	0.00014	2024565..2026253	BA2175	arginyl-tRNA synthetase	1	Arg
2032825_2032871	+	6e-05	2032925..2036026	BA2181	isoleucyl-tRNA synthetase	1	Ile
2039332_2039378	+	9.8e-07	2039486..2040784	BA2186	aspartyl-tRNA synthetase	1	Asp
2069208_2069255	+	0.0011	2069379..2070719	BA2216	sodium-dependent transporter, putative	2	Leu
2224919_2224971	+	0.00099	2225273..2227192	BA2388	threonyl-tRNA synthetase	1	Thr
2469934_2469983	+	2.8e-06	2470048..2471286	BA2649	permease, putative	1	Ile
2727042_2727088	-	2e-07	2725823..2726995	BA2956	chorismate synthase	4	Leu
2728836_2728882	-	2e-07	2727280..2728356	BA2958	chorismate mutase/phospho-2-dehydro-3-deoxyheptonate aldolase	2	Leu
2761142_2761195	-	0.0006	2759899..2761002	BA2993	glutamate 5-kinase	2	Pro
3133283_3133330	-	8.8e-07	3132247..3133245	BA3408	tryptophanyl-tRNA synthetase, putative	4	Trp
3716115_3716164	-	0.00017	3713285..3716050	BA4034	isoleucyl-tRNA synthetase	1	Ile
3964872_3964917	+	1.6e-06	3965194..3966567	BA4345	Na+/H+ antiporter NhaC	1	Tyr
4166568_4166613	+	4.3e-06	4166774..4168528	BA4586	phenylalanine-4-hydroxylase, putative	2	Tyr
4195194_4195242	-	2.4e-05	4192518..4195160	BA4616	alanyl-tRNA synthetase	4	Ala
4210702_4210753	-	2.6e-05	4209368..4210639	BA4633	histidyl-tRNA synthetase	2	His
4266185_4266231	-	5.6e-06	4263508..4266153	BA4690	valyl-tRNA synthetase	2	Val
4356263_4356312	-	0.00016	4354832..4356157	BA4790	branched-chain amino acid transport system II carrier protein	1	Leu
4365883_4365934	-	0.00014	4364446..4365837	BA4802	asparaginyl-tRNA synthetase	2	Asn
4369846_4369893	-	4.1e-05	4368775..4369809	BA4804	phenylalanyl-tRNA synthetase, alpha subunit	2	Phe
4383510_4383559	-	0.00017	4381532..4383469	BA4820	threonyl-tRNA synthetase	1	Thr
4462201_4462250	-	2.8e-05	4460881..4462137	BA4911	tyrosyl-tRNA synthetase	1	Tyr
4530820_4530874	-	0.0012	4528353..4530761	BA4991	leucyl-tRNA synthetase	1	Leu
4672630_4672678	+	3.1e-05	4672795..4674171	BA5147	glycyl-tRNA synthetase	1	Gly
4768861_4768910	-	2.6e-05	4767486..4768802	BA5261	amino acid permease family protein	3	Lys
4784009_4784057	-	0.0019	4782326..4783960	BA5278	methionyl-tRNA synthetase, putative	1	Met
4818753_4818800	-	0.00062	4817448..4818707	BA5314	tyrosyl-tRNA synthetase	1	Tyr
Bacillus Anthracis Ames 0581
64819_64866	+	6.1e-06	64988..65605	GBAA_pXO2_0078	amino acid efflux protein, (pxo2-63)	1	Phe
20239_20287	+	0.00022	20338..21612	GBAA0012	seryl-trna synthetase	1	Ser
99029_99076	+	0.019	99213..99878	GBAA0088	serine o-acetyltransferase	6	Met
414289_414336	+	0.023	414384..415910	GBAA0396	prolyl-trna synthetase	1	Pro
1152479_1152524	-	1.4e-06	1151421..1152410	GBAA1188	tryptophanyl-trna synthetase	1	Trp
1202789_1202835	+	3.7e-05	1203177..1204592	GBAA1248	anthranilate synthase component i	8	Trp
1340308_1340354	+	2.3e-06	1340425..1342125	GBAA1417	acetolactate synthase, large subunit, biosynthetic type	7	Ile
1369966_1370023	+	0.0089	1370134..1371489	GBAA1448	sodium-dependent transporter, putative	1	Trp
1382645_1382696	-	6e-05	1381240..1382595	GBAA1459	branched-chain amino acid transport system ii carrier protein	1	Ile
1692476_1692521	+	0.00032	1692598..1693581	GBAA1808	aspartate--ammonia ligase	1	Asn
1721306_1721352	+	8.1e-07	1721653..1722990	GBAA1835	sodium-dependent transporter	1	Ser
1730695_1730740	+	0.0042	1731199..1732098	GBAA1849	branched-chain amino acid aminotransferase	2	Ile
1850560_1850608	+	3.7e-05	1850762..1852057	GBAA1968	homoserine dehydrogenase	3	Asp
2024596_2024644	+	0.00014	2024689..2026377	GBAA2175	arginyl-trna synthetase	1	Arg
2032949_2032995	+	6e-05	2033049..2036150	GBAA2181	isoleucyl-trna synthetase	1	Ile
2039456_2039502	+	9.8e-07	2039610..2040908	GBAA2186	aspartyl-trna synthetase	1	Asp
2069332_2069379	+	0.0011	2069503..2070843	GBAA2216	sodium-dependent transporter, putative	2	Leu
2225043_2225095	+	0.00099	2225397..2227316	GBAA2388	threonyl-trna synthetase	1	Thr
2470058_2470107	+	2.8e-06	2470172..2471410	GBAA2649	permease, putative	1	Ile
2727170_2727216	-	2e-07	2725951..2727123	GBAA2956	chorismate synthase	4	Leu
2728964_2729010	-	2e-07	2727408..2728484	GBAA2958	chorismate mutase/phospho-2-dehydro-3-deoxyheptonate aldolase	2	Leu
2761270_2761323	-	0.0006	2760027..2761130	GBAA2993	glutamate 5-kinase	2	Pro
3133410_3133457	-	8.8e-07	3132374..3133372	GBAA3408	tryptophanyl-trna synthetase, putative	5	Trp
3716242_3716291	-	0.00017	3713412..3716177	GBAA4034	isoleucyl-trna synthetase	1	Ile
3964999_3965044	+	1.6e-06	3965321..3966694	GBAA4345	na+/h+ antiporter nhac	1	Tyr
4166416_4166462	+	4.2e-06	4166901..4168655	GBAA4586	phenylalanine-4-hydroxylase, putative	2	Tyr
4195321_4195369	-	2.4e-05	4192645..4195287	GBAA4616	alanyl-trna synthetase	4	Ala
4210829_4210880	-	2.6e-05	4209495..4210766	GBAA4633	histidyl-trna synthetase	2	His
4266312_4266358	-	5.6e-06	4263635..4266280	GBAA4690	valyl-trna synthetase	2	Val
4356390_4356439	-	0.00016	4354959..4356284	GBAA4790	branched-chain amino acid transport system ii carrier protein	1	Leu
4366010_4366061	-	0.00014	4364573..4365964	GBAA4802	asparaginyl-trna synthetase	2	Asn
4369973_4370020	-	4.1e-05	4368902..4369936	GBAA4804	phenylalanyl-trna synthetase, alpha subunit	2	Phe
4383637_4383686	-	0.00017	4381659..4383596	GBAA4820	threonyl-trna synthetase	1	Thr
4462328_4462377	-	2.8e-05	4461008..4462264	GBAA4911	tyrosyl-trna synthetase	1	Tyr
4530947_4531001	-	0.0012	4528480..4530888	GBAA4991	leucyl-trna synthetase	1	Leu
4672756_4672804	+	3.1e-05	4672921..4674297	GBAA5147	glycyl-trna synthetase	1	Gly
4768987_4769036	-	2.6e-05	4767612..4768928	GBAA5261	amino acid permease family protein	3	Lys
4784135_4784183	-	0.0019	4782452..4784086	GBAA5278	methionyl-trna synthetase, putative	1	Met
4818879_4818926	-	0.00062	4817574..4818833	GBAA5314	tyrosyl-trna synthetase	1	Tyr
Bacillus anthracis str Sterne
20240_20288	+	0.00022	20339..21613	BAS0015	seryl-tRNA synthetase	1	Ser
99030_99077	+	0.019	99214..99879	BAS0088	serine O-acetyltransferase	6	Met
414302_414349	+	0.023	414397..415923	BAS0382	prolyl-tRNA synthetase	1	Pro
1152371_1152416	-	1.4e-06	1151313..1152302	BAS1099	tryptophanyl-tRNA synthetase	1	Trp
1202735_1202781	+	3.7e-05	1203111..1204538	BAS1156	anthranilate synthase component I	8	Trp
1340254_1340300	+	2.3e-06	1340335..1342071	BAS1308	acetolactate synthase, large subunit, biosynthetic type	7	Ile
1369912_1369969	+	0.0089	1370077..1371435	BAS1338	sodium-dependent transporter, putative	1	Trp
1382590_1382641	-	6e-05	1381185..1382540	BAS1350	branched-chain amino acid transport system II carrier protein	1	Ile
1692421_1692466	+	0.00032	1692543..1693526	BAS1673	aspartate--ammonia ligase	1	Asn
1721251_1721297	+	8.1e-07	1721598..1722935	BAS1701	sodium-dependent transporter	1	Ser
1730640_1730685	+	0.0042	1731144..1732043	BAS1713	branched-chain amino acid aminotransferase	6	Ile
1850504_1850552	+	3.7e-05	1850706..1852001	BAS1825	homoserine dehydrogenase	3	Asp
2024500_2024548	+	0.00014	2024593..2026281	BAS2021	arginyl-tRNA synthetase	1	Arg
2032853_2032899	+	6e-05	2032953..2036054	BAS2027	isoleucyl-tRNA synthetase	1	Ile
2039360_2039406	+	9.8e-07	2039514..2040812	BAS2031	aspartyl-tRNA synthetase	1	Asp
2069236_2069283	+	0.0011	2069407..2070747	BAS2060	sodium-dependent transporter, putative	2	Leu
2225025_2225077	+	0.00099	2225379..2227298	BAS2222	threonyl-tRNA synthetase	1	Thr
2469986_2470035	+	2.8e-06	2470100..2471338	BAS2468	permease, putative	1	Ile
2727505_2727551	-	2e-07	2726286..2727458	BAS2747	chorismate synthase	4	Leu
2729299_2729345	-	2e-07	2727743..2728819	BAS2748	chorismate mutase/phospho-2-dehydro-3-deoxyheptonate aldolase	1	Leu
3133976_3134023	-	8.8e-07	3132940..3133938	BAS3159	tryptophanyl-tRNA synthetase, putative	1	Trp
3716810_3716859	-	0.00017	3713980..3716745	BAS3746	isoleucyl-tRNA synthetase	1	Ile
3965371_3965416	+	1.6e-06	3965693..3967066	BAS4030	Na+/H+ antiporter NhaC	1	Tyr
4167070_4167115	+	4.3e-06	4167276..4169030	BAS4253	phenylalanine-4-hydroxylase, putative	2	Tyr
4195693_4195741	-	2.4e-05	4193017..4195659	BAS4284	alanyl-tRNA synthetase	4	Ala
4211201_4211252	-	2.6e-05	4209867..4211138	BAS4298	histidyl-tRNA synthetase	2	His
4266684_4266730	-	5.6e-06	4264007..4266652	BAS4355	valyl-tRNA synthetase	2	Val
4356952_4357001	-	0.00016	4355521..4356846	BAS4445	branched-chain amino acid transport system II carrier protein	1	Unk
4366572_4366623	-	0.00014	4365135..4366526	BAS4454	asparaginyl-tRNA synthetase	1	Asn
4370535_4370582	-	4.1e-05	4369464..4370498	BAS4456	phenylalanyl-tRNA synthetase, alpha subunit	2	Phe
4384199_4384248	-	0.00017	4382221..4384158	BAS4472	threonyl-tRNA synthetase	1	Thr
4462890_4462939	-	2.8e-05	4461570..4462826	BAS4556	tyrosyl-tRNA synthetase	1	Tyr
4532040_4532094	-	0.0012	4529573..4531981	BAS4637	leucyl-tRNA synthetase	1	Leu
4673853_4673901	+	3.1e-05	4674018..4675394	BAS4784	glycyl-tRNA synthetase	1	Gly
4770196_4770245	-	2.6e-05	4768821..4770137	BAS4886	amino acid permease family protein	1	Lys
4785344_4785392	-	0.0019	4783661..4785295	BAS4903	methionyl-tRNA synthetase, putative	1	Met
4820088_4820135	-	0.00062	4818783..4820042	BAS4936	tyrosyl-tRNA synthetase	1	Tyr
Bacillus cereus ATCC 10987
20241_20289	+	0.00022	20340..21614	BCE0013	seryl-tRNA synthetase	1	Ser
99028_99075	+	0.019	99213..99878	BCE0088	serine O-acetyltransferase	6	Met
522199_522246	+	0.023	522294..523724	BCE0510	prolyl-tRNA synthetase	1	Pro
1309663_1309708	-	1.4e-06	1308604..1309593	BCE1297	tryptophanyl-tRNA synthetase	1	Trp
1359532_1359578	+	3.7e-05	1359920..1361332	BCE1356	anthranilate synthase component I	10	Trp
1496039_1496085	+	2.3e-06	1496157..1497857	BCE1517	acetolactate synthase, large subunit, biosynthetic type	7	Ile
1525724_1525781	+	0.0089	1525892..1527247	BCE1552	sodium-dependent transporter, putative	1	Trp
1538457_1538508	-	6e-05	1537051..1538406	BCE1565	branched-chain amino acid transport system II carrier protein	1	Ile
1814311_1814356	+	0.00032	1814433..1815416	BCE1880	aspartate--ammonia ligase	1	Asn
1858636_1858682	+	8.1e-07	1858982..1860319	BCE1923	sodium-dependent transporter	1	Ser
1866568_1866613	+	0.0042	1867068..1867967	BCE1933	branched-chain amino acid aminotransferase	6	Ile
1981448_1981496	+	3.7e-05	1981650..1982945	BCE2051	homoserine dehydrogenase	4	Asp
2135830_2135878	+	0.00014	2136309..2137610	BCE2236	arginyl-tRNA synthetase	1	Arg
2144167_2144213	+	1.1e-05	2144266..2147367	BCE2241	isoleucyl-tRNA synthetase	1	Ile
2153274_2153321	+	0.0046	2153445..2154785	BCE2246	sodium-dependent transporter, putative	2	Leu
2309056_2309108	+	0.00099	2309411..2311333	BCE2419	threonyl-tRNA synthetase	1	Thr
2808807_2808853	-	4.4e-07	2807588..2808760	BCE2997	chorismate synthase	4	Leu
2810598_2810644	-	2e-07	2809043..2810119	BCE2998	chorismate mutase/phospho-2-dehydro-3-deoxyheptonate aldolase	1	Leu
2841807_2841860	-	0.0006	2840565..2841668	BCE3029	glutamate 5-kinase	2	Pro
3157060_3157107	-	8.8e-07	3156024..3157007	BCE3376	tryptophanyl-tRNA synthetase, putative	1	Trp
3694101_3694150	-	0.00017	3691271..3694036	BCE3940	isoleucyl-tRNA synthetase	1	Ile
3908808_3908853	+	3.9e-06	3909130..3910503	BCE4193	Na+/H+ antiporter NhaC	1	Tyr
4113183_4113229	+	4.2e-06	4113670..4115424	BCE4439	phenylalanine-4-hydroxylase, putative	2	Tyr
4142228_4142276	-	2.4e-05	4139552..4142194	BCE4471	alanyl-tRNA synthetase	4	Ala
4157894_4157945	-	2.6e-05	4156560..4157831	BCE4486	histidyl-tRNA synthetase	2	His
4219459_4219505	-	5.6e-06	4216781..4219426	BCE4549	valyl-tRNA synthetase	2	Val
4329024_4329073	-	0.00016	4327584..4328909	BCE4673	branched-chain amino acid transport system II carrier protein	1	Leu
4341462_4341513	-	0.00014	4340025..4341416	BCE4685	asparaginyl-tRNA synthetase	2	Asn
4345384_4345431	-	4.1e-05	4344313..4345347	BCE4687	phenylalanyl-tRNA synthetase, alpha subunit	2	Phe
4360482_4360531	-	0.00017	4358504..4360441	BCE4707	threonyl-tRNA synthetase	1	Thr
4439263_4439312	-	3.4e-05	4437943..4439199	BCE4796	tyrosyl-tRNA synthetase	1	Tyr
4511858_4511912	-	0.0012	4509391..4511799	BCE4882	leucyl-tRNA synthetase	1	Leu
4671774_4671822	+	3.1e-05	4671939..4673315	BCE5053	glycyl-tRNA synthetase	1	Gly
4760118_4760167	-	8.9e-05	4758743..4760059	BCE5157	amino acid permease family protein	3	Lys
4775716_4775764	-	0.0019	4774032..4775666	BCE5177	methionyl-tRNA synthetase, putative	1	Met
4810593_4810640	-	0.00088	4809289..4810548	BCE5211	tyrosyl-tRNA synthetase	1	Tyr
Bacillus cereus ATCC 14579
20119_20167	+	0.00022	20218..21492	BC0017	Seryl-tRNA synthetase	1	Ser
104526_104573	+	0.013	104723..105388	BC0109	Serine acetyltransferase	6	Met
426894_426941	+	0.021	426989..428419	BC0439	Prolyl-tRNA synthetase	1	Pro
1207398_1207444	+	3.7e-05	1207773..1209200	BC1232	Anthranilate synthase component I	8	Trp
1389248_1389293	+	0.09	1389413..1390771	BC1430	Sodium-dependent tryptophan transporter	8	Trp
1402036_1402087	-	6e-05	1400633..1402024	BC1441	Branched-chain amino acid transport system carrier protein	1	Ile
1695557_1695602	+	0.00032	1695679..1696662	BC1746	Aspartate--ammonia ligase	1	Asn
1719869_1719915	+	8.1e-07	1720214..1721551	BC1767	Sodium-dependent serine transporter	1	Ser
1727925_1727970	+	0.0042	1728449..1729327	BC1776	Branched-chain amino acid aminotransferase	2	Ile
1911426_1911474	+	3.7e-05	1911628..1912923	BC1964	Homoserine dehydrogenase	3	Asp
2109862_2109908	+	6e-05	2109955..2113062	BC2164	Isoleucyl-tRNA synthetase, mupirocin resistant	1	Ile
2117605_2117652	+	1.1e-06	2117757..2119055	BC2169	Aspartyl-tRNA synthetase	1	Asp
2119454_2119501	+	0.0011	2119625..2120965	BC2170	Sodium-dependent leucine transporter	2	Leu
2269741_2269793	+	0.00099	2270095..2272017	BC2322	Threonyl-tRNA synthetase	1	Thr
2507792_2507844	+	0.0015	2507925..2509478	BC2535	Class 1 lysyl-tRNA synthetase	1	Lys
2901277_2901323	-	4.4e-07	2900058..2901230	BC2941	Chorismate synthase	4	Leu
2903066_2903112	-	2e-07	2901513..2902589	BC2942	Chorismate mutase	1	Leu
2934532_2934585	-	0.0006	2933296..2934399	BC2975	Glutamate 5-kinase	1	Pro
3302911_3302958	-	8.8e-07	3301875..3302858	BC3340	Tryptophanyl-tRNA synthetase	1	Trp
3878278_3878327	-	0.00017	3875448..3878213	BC3895	Isoleucyl-tRNA synthetase	1	Ile
4083858_4083903	+	3.9e-06	4084181..4085554	BC4121	Tyrosine transporter	1	Tyr
4293475_4293520	+	4.3e-06	4293683..4295437	BC4352	Phenylalanine-4-hydroxylase	2	Tyr
4323287_4323335	-	2.4e-05	4320611..4323253	BC4383	Alanyl-tRNA synthetase	4	Ala
4339261_4339312	-	2.6e-05	4337927..4339198	BC4398	Histidyl-tRNA synthetase	2	His
4411956_4412002	-	5.6e-06	4409280..4411925	BC4465	Valyl-tRNA synthetase	2	Val
4495657_4495706	-	0.00016	4494223..4495548	BC4550	Threonine transporter	1	Unk
4505279_4505330	-	0.00014	4503842..4505233	BC4559	Asparaginyl-tRNA synthetase	1	Asn
4509203_4509250	-	4.1e-05	4508131..4509165	BC4561	Phenylalanyl-tRNA synthetase alpha chain	2	Phe
4522294_4522343	-	0.00017	4520316..4522256	BC4576	Threonyl-tRNA synthetase	1	Thr
4599605_4599654	-	2.8e-05	4598285..4599541	BC4657	Tyrosyl-tRNA synthetase	1	Tyr
4672820_4672874	-	0.0012	4670353..4672761	BC4737	Leucyl-tRNA synthetase	1	Leu
4919063_4919112	-	8.9e-05	4917694..4919004	BC5013	Threonine transporter	1	Lys
4934686_4934734	-	0.0019	4933002..4934636	BC5031	Methionyl-tRNA synthetase	1	Met
4970672_4970719	-	0.00062	4969365..4970627	BC5062	Tyrosyl-tRNA synthetase	1	Tyr
Bacillus cereus ZK
20243_20291	+	0.00022	20342..21616	BCZK0013	serine--tRNA ligase (seryl-tRNA synthetase)	1	Ser
99021_99068	+	0.019	99205..99870	BCZK0084	serine O-acetyltransferase	6	Met
1183914_1183959	-	1.4e-06	1182856..1183845	BCZK1075	tryptophan--tRNA ligase (tryptophanyl-tRNA synthetase)	1	Trp
1233927_1233973	+	3.7e-05	1234303..1235730	BCZK1130	anthranilate synthase, component I	8	Trp
1374907_1374953	+	2.3e-06	1375025..1376725	BCZK1282	acetolactate synthase, large subunit	7	Ile
1404590_1404647	+	0.0089	1404755..1406113	BCZK1312	sodium-dependent transporter	1	Trp
1417306_1417357	-	6e-05	1415901..1417256	BCZK1323	branched-chain amino acid transport protein	1	Ile
1704899_1704944	+	0.00032	1705021..1706004	BCZK1620	aspartate-ammonia ligase	1	Asn
1748311_1748359	+	2.2e-05	1748481..1749818	BCZK1657	sodium-dependent transporter (SNF family)	1	Ser
1755318_1755364	+	0.0071	1755515..1756414	BCZK1665	branched-chain amino acid aminotransferase	6	Ile
1906889_1906937	+	3.7e-05	1907091..1908386	BCZK1782	homoserine dehydrogenase	3	Asp
2085035_2085083	+	0.00014	2085128..2086816	BCZK1974	arginine--tRNA ligase (arginyl-tRNA synthetase)	1	Arg
2092734_2092780	+	1.1e-05	2092834..2095935	BCZK1977	isoleucine--tRNA ligase (isoleucyl-tRNA synthetase)	1	Ile
2100009_2100055	+	9.8e-07	2100163..2101461	BCZK1981	aspartate--tRNA ligase (aspartyl-tRNA synthetase)	1	Asp
2121550_2121597	+	0.0011	2121722..2123062	BCZK1999	sodium-dependent transporter	2	Leu
2273212_2273264	+	0.00099	2273566..2275485	BCZK2145	threonine--tRNA ligase (threonyl-tRNA synthetase)	1	Thr
2471720_2471772	+	0.0015	2471854..2473407	BCZK2340	lysine--tRNA ligase, class I (lysyl-tRNA synthetase, class I)	1	Lys
2531898_2531947	+	2.8e-06	2532012..2533250	BCZK2393	permease; possible macrolide-efflux protein	1	Ile
2791091_2791137	-	2e-07	2789872..2791044	BCZK2676	chorismate synthase	4	Leu
2792594_2792640	-	2e-07	2791329..2792405	BCZK2677	chorismate mutase	1	Leu
2830298_2830351	-	0.0006	2829055..2830215	BCZK2712	glutamate 5-kinase (gamma-glutamyl kinase)	2	Pro
3183650_3183697	-	3.5e-06	3182614..3183612	BCZK3053	possible tryptophan--tRNA ligase (tryptophanyl-tRNA synthetase)	1	Trp
3796550_3796599	-	0.00017	3793720..3796485	BCZK3654	isoleucine--tRNA ligase (isoleucyl-tRNA synthetase)	1	Ile
4002498_4002543	+	0.00022	4002711..4004084	BCZK3877	Na+/H+ antiporter	1	Tyr
4209874_4209920	+	4.2e-06	4210360..4212114	BCZK4102	phenylalanine 4-monooxygenase (phenylalanine-4-hydroxylase)	2	Tyr
4238790_4238838	-	2.4e-05	4236114..4238756	BCZK4132	alanine--tRNA ligase (alanyl-tRNA synthetase)	4	Ala
4254273_4254324	-	2.6e-05	4252939..4254210	BCZK4146	histidine--tRNA ligase (histidyl-tRNA synthetase)	2	His
4310625_4310671	-	5.6e-06	4307948..4310593	BCZK4202	valine--tRNA ligase (valyl-tRNA synthetase)	2	Val
4405098_4405147	-	0.00016	4403666..4404991	BCZK4294	branched-chain amino acid transport system II carrier protein	1	Leu
4414717_4414768	-	0.00014	4413280..4414671	BCZK4302	asparagine--tRNA ligase (asparaginyl-tRNA synthetase)	1	Asn
4418681_4418728	-	4.1e-05	4417610..4418644	BCZK4304	phenylalanine--tRNA ligase, alpha subunit (phenylalanyl-tRNA synthetase, alpha subunit)	2	Phe
4431765_4431814	-	0.00017	4429787..4431724	BCZK4318	threonine--tRNA ligase (threonyl-tRNA synthetase)	1	Thr
4515301_4515350	-	2.8e-05	4513981..4515237	BCZK4407	tyrosine--tRNA ligase (tyrosyl-tRNA synthetase)	1	Tyr
4587452_4587506	-	0.0012	4584985..4587393	BCZK4490	leucine--tRNA ligase (leucyl-tRNA synthetase)	1	Leu
4743970_4744018	+	3.1e-05	4744135..4745511	BCZK4646	glycine--tRNA ligase (glycyl-tRNA synthetase)	1	Gly
4837849_4837898	-	2.6e-05	4836474..4837790	BCZK4743	amino acid permease	1	Lys
4892994_4893041	-	0.00062	4891689..4892948	BCZK4797	tyrosine--tRNA ligase (tyrosyl-tRNA synthetase)	1	Tyr
Bacillus clausii
77116_77167	+	0.00021	77214..79181	ABC0061	methionyl-tRNA synthetase	1	Met
304380_304426	+	0.00018	304485..305474	ABC0274	tryptophanyl-tRNA synthetase	2	Trp
1542539_1542584	-	0.00022	1541214..1542491	ABC1428	seryl-tRNA synthetase	1	Ser
1662529_1662574	+	0.053	1662831..1664207	ABC1540	protoporphyrinogen oxidase	1	Unk
1698446_1698495	+	0.00011	1698546..1699826	ABC1576	histidyl-tRNA synthetase	2	His
1716972_1717023	+	9.5e-05	1717076..1719706	ABC1592	alanyl-tRNA synthetase	4	Ala
1811923_1811970	+	1.9e-05	1812028..1812915	ABC1684	glycyl-tRNA synthetase alpha chain	4	Gly
1888877_1888925	-	0.00044	1887665..1888783	ABC1767	glutamate 5-kinase	3	Pro
1961774_1961818	-	3.4e-06	1960109..1961710	ABC1843	D-3-phosphoglycerate dehydrogenase	1	Unk
2112816_2112867	-	0.027	2111503..2112756	ABC1998	hypothetical protein	1	Ala
2473359_2473409	-	0.00098	2470548..2473319	ABC2342	isoleucyl-tRNA synthetase	1	Ile
2746342_2746386	-	0.0019	2743663..2746305	ABC2621	valyl-tRNA synthetase	2	Val
2774899_2774949	-	0.00017	2773087..2774817	ABC2645	acetolactate synthase large subunit	7	Leu
2813604_2813650	-	0.00041	2812514..2813548	ABC2680	phenylalanyl-tRNA synthetase alpha chain	2	Phe
2830642_2830690	-	0.00041	2828670..2830601	ABC2697	threonyl-tRNA synthetase	1	Thr
2891720_2891765	-	3.4e-06	2890439..2891683	ABC2758	tyrosyl-tRNA synthetase 2	1	Tyr
3001097_3001153	-	0.0012	2998645..3001059	ABC2871	leucyl-tRNA synthetase	1	Leu
4142708_4142759	-	0.00082	4140483..4142396	ABC3978	threonyl-tRNA synthetase	1	Thr
Bacillus halodurans
34570_34616	+	0.00011	34678..35955	BH0024	seryl-tRNA synthetase	1	Ser
69456_69509	+	0.0011	69594..71576	BH0053	methionyl-tRNA synthetase	1	Met
144360_144405	+	0.064	144480..145169	BH0110	serine O-acetyltransferase	6	Met
880545_880592	-	0.0023	879241..880494	BH0807	hypothetical protein	1	Gln
907178_907226	+	0.0013	907272..908957	BH0834	arginine-tRNA ligase	1	Arg
1345480_1345530	+	2.8e-05	1345667..1346953	BH1251	histidyl-tRNA synthetase	2	His
1362995_1363046	+	8.9e-05	1363112..1365751	BH1267	alanyl-tRNA synthetase	4	Ala
1453894_1453942	+	9.4e-06	1454086..1454979	BH1370	glycyl-tRNA synthetase (alpha subunit)	4	Gly
1582932_1582977	-	0.0037	1581760..1582884	BH1505	gamma-glutamyl kinase	3	Pro
1679647_1679697	-	0.0013	1677879..1679501	BH1602	D-3-phosphoglycerate dehydrogenase	1	Ser
2322324_2322370	-	0.00015	2321179..2322177	BH2200	tryptophanyl-tRNA synthetase	1	Trp
2672207_2672257	-	0.001	2669352..2672117	BH2545	isoleucyl-tRNA synthetase	1	Ile
3155210_3155258	-	0.00057	3152514..3155156	BH3038	valyl-tRNA synthetase	1	Val
3183515_3183564	-	0.0042	3182619..3183425	BH3061	acetolactate synthase large subunit	1	Leu
3231632_3231677	-	7.1e-06	3230468..3231502	BH3111	phenylalanyl-tRNA synthetase alpha subunit	2	Phe
3256487_3256534	-	1.3e-05	3254488..3256425	BH3141	threonyl-tRNA synthetase 1	1	Thr
3343695_3343741	-	4.1e-06	3342401..3343639	BH3228	tyrosyl-tRNA synthetase	1	Tyr
3406093_3406138	-	0.0031	3403502..3405922	BH3281	leucyl-tRNA synthetase	1	Leu
Bacillus licheniformis ATCC 14580
3060385_3060433	-	1.4e-06	3057865..3060279	BL00016	leucyl-tRNA synthetase	1	Leu
210971_211020	+	0.00038	211120..213039	BL00136	threonyl-tRNA synthetase	1	Thr
2901582_2901629	-	0.00087	2900488..2901522	BL00340	phenylalanyl-tRNA synthetase (alpha subunit)	2	Phe
2928949_2929006	-	0.009	2926976..2928907	BL00382	threonyl-tRNA synthetase	1	Thr
3000806_3000852	-	6.5e-05	2999500..3000765	BL00439	tyrosyl-tRNA synthetase	2	Tyr
672785_672836	-	0.001	671495..672748	BL00484	tyrosyl-tRNA synthetase	1	Tyr
2850081_2850135	-	0.00031	2848205..2849929	BL00608	acetolactate synthase IlvB	7	Ile
2822582_2822633	-	0.0004	2819886..2822528	BL00631	valyl-tRNA synthetase	2	Val
2466250_2466297	+	6.6e-05	2466339..2467160	BL00796	pyrroline-5-carboxylate reductase	1	Pro
2772477_2772526	-	1.6e-05	2771129..2772403	BL01122	histidyl-tRNA synthetase	2	His
2757896_2757945	-	2.7e-06	2755199..2757835	BL02033	alanyl-tRNA synthetase	4	Ala
1717696_1717740	+	0.0028	1717800..1720568	BL02267	isoleucyl-tRNA synthetase	1	Ile
20935_20981	+	5.3e-05	21038..22315	BL02355	seryl-tRNA synthetase	1	Ser
111634_111682	+	0.014	111751..112401	BL03268	serine acetyltransferase	6	Cys
1242687_1242732	-	4.6e-05	1241649..1242641	BL03339	tryptophanyl-tRNA synthetase	1	Trp
3496217_3496270	-	0.025	3494793..3496160	BL03461	putative Amino acid permease YvbW	1	Leu
2615064_2615112	-	7.8e-07	2614083..2614970	BL03676	glycyl-tRNA synthetase (alpha subunit)	2	Gly
1407641_1407691	+	0.00037	1407753..1408850	BL03752	glutamate 5-kinase ProB	2	Pro
282010_282055	+	1.1e-06	282155..282316	BL05022	inhibitor of TRAP, regulated by T-BOX (trp) sequence RtpA	2	Trp
Bacillus licheniformis DSM 13
20738_20784	+	5.3e-05	20841..22118	BLi00018	SerS	1	Ser
111443_111491	+	0.014	111560..112210	BLi00111	CysE	8	Cys
210778_210827	+	0.00038	210927..212846	BLi00234	ThrZ	1	Thr
281823_281868	+	1.1e-06	281968..282129	BLi00308	YczA	2	Trp
672568_672619	-	0.001	671278..672531	BLi00666	TyrZ	1	Tyr
1243543_1243588	-	4.6e-05	1242505..1243497	BLi01231	TrpS	1	Trp
1408503_1408553	+	0.00037	1408615..1409712	BLi01412	ProB	2	Pro
1718542_1718586	+	0.0028	1718646..1721414	BLi01762	IleS	1	Ile
2615923_2615971	-	7.8e-07	2614942..2615829	BLi02718	GlyQ	2	Gly
2758756_2758805	-	2.7e-06	2756059..2758695	BLi02869	AlaS	4	Ala
2773339_2773388	-	1.6e-05	2771991..2773265	BLi02882	HisS	2	His
2823443_2823494	-	0.0004	2820747..2823389	BLi02938	ValS	2	Val
2850942_2850996	-	0.00031	2849066..2850790	BLi02961	IlvB	7	Leu
2901793_2901840	-	0.00087	2900699..2901733	BLi03016	PheS	2	Phe
2929160_2929217	-	0.009	2927187..2929118	BLi03043	ThrS	1	Thr
3000983_3001029	-	6.5e-05	2999677..3000945	BLi03118	TyrS	1	Tyr
3060561_3060609	-	1.4e-06	3058041..3060455	BLi03175	LeuS	1	Leu
3496388_3496441	-	0.025	3494964..3496331	BLi03669	YvbW	1	Leu
Bacillus subtilis
20776_20822	+	5.3e-05	20878..22155	BSU00130	seryl-tRNA synthetase	1	Ser
112682_112729	+	0.011	112797..113450	BSU00930	serine acetyltransferase	8	Cys
277009_277054	+	1.1e-06	277151..277312	BSU02530	hypothetical protein	4	Trp
1218470_1218515	-	8.3e-06	1217426..1218418	BSU11420	tryptophanyl-tRNA synthetase	1	Trp
1377701_1377750	+	0.00074	1377802..1378899	BSU13120	glutamate 5-kinase	2	Pro
1612557_1612608	+	0.00083	1612660..1615425	BSU15430	isoleucyl-tRNA synthetase	2	Ile
2472250_2472296	+	2.4e-05	2472340..2473176	BSU23800	pyrroline-5-carboxylate reductase	1	Pro
2607958_2608006	-	1.6e-06	2606995..2607882	BSU25270	glycyl-tRNA synthetase (alpha subunit)	2	Gly
2800110_2800158	-	1.1e-05	2797401..2800037	BSU27410	alanyl-tRNA synthetase	4	Ala
2817118_2817167	-	1.6e-05	2815761..2817035	BSU27560	histidyl-tRNA synthetase	2	His
2868585_2868634	-	3.2e-05	2865890..2868532	BSU28090	valyl-tRNA synthetase	2	Val
2896151_2896205	-	0.00031	2894312..2896036	BSU28310	acetolactate synthase (acetohydroxy-acid synthase) (large subunit)	7	Leu
2929603_2929650	-	5e-05	2928506..2929540	BSU28640	phenylalanyl-tRNA synthetase (alpha subunit)	2	Phe
2960266_2960322	-	0.015	2958298..2960229	BSU28950	threonyl-tRNA synthetase	1	Thr
3036957_3037004	-	8.8e-05	3035645..3036913	BSU29670	tyrosyl-tRNA synthetase	1	Tyr
3104195_3104250	-	0.00015	3101678..3104092	BSU30320	leucyl-tRNA synthetase	1	Leu
3490349_3490401	-	0.022	3488941..3490284	BSU34010	hypothetical protein yvbW	1	Leu
3855494_3855547	-	0.0018	3853278..3855194	BSU37560	threonyl-tRNA synthetase	1	Thr
3946088_3946138	+	0.001	3946179..3947420	BSU38460	tyrosyl-tRNA synthetase	1	Tyr
Bacillus thurengiensis konkukian
20246_20294	+	0.00022	20345..21619	BT9727_0013	serine--tRNA ligase (seryl-tRNA synthetase)	1	Ser
104757_104804	+	0.019	104941..105606	BT9727_0085	serine O-acetyltransferase	6	Met
439179_439226	+	0.023	439274..440704	BT9727_0373	proline--tRNA ligase (prolyl-tRNA synthetase)	1	Pro
1175888_1175933	-	1.4e-06	1174830..1175819	BT9727_1081	tryptophan#tRNA ligase (tryptophanyl-tRNA synthetase)	1	Trp
1225968_1226014	+	3.7e-05	1226344..1227771	BT9727_1136	anthranilate synthase, component I	8	Trp
1362221_1362267	+	2.3e-06	1362330..1364039	BT9727_1281	acetolactate synthase, large subunit	7	Ile
1391907_1391964	+	0.0089	1392073..1393431	BT9727_1311	sodium-dependent transporter	1	Trp
1405930_1405981	-	6e-05	1404525..1405880	BT9727_1324	branched-chain amino acid transport protein	1	Ile
1732686_1732731	+	0.00032	1732808..1733791	BT9727_1655	aspartate-ammonia ligase	1	Asn
1760072_1760118	+	8.1e-07	1760419..1761756	BT9727_1682	sodium-dependent transporter (SNF family)	1	Ser
1767037_1767082	+	0.0042	1767541..1768440	BT9727_1690	branched-chain amino acid aminotransferase	6	Ile
1887577_1887625	+	3.7e-05	1887779..1889074	BT9727_1799	homoserine dehydrogenase	3	Asp
2069070_2069118	+	0.00014	2069163..2070851	BT9727_1992	arginine--tRNA ligase (arginyl-tRNA synthetase)	1	Arg
2076781_2076827	+	0.00021	2076881..2079982	BT9727_1995	isoleucine--tRNA ligase (isoleucyl-tRNA synthetase)	1	Ile
2084084_2084130	+	9.8e-07	2084238..2085536	BT9727_1999	aspartate--tRNA ligase (aspartyl-tRNA synthetase)	1	Asp
2085845_2085892	+	0.0011	2086017..2087357	BT9727_2000	sodium-dependent transporter	2	Leu
2246165_2246217	+	0.00099	2246519..2248438	BT9727_2161	threonine--tRNA ligase (threonyl-tRNA synthetase)	1	Thr
2463587_2463639	+	0.0015	2463722..2465275	BT9727_2375	lysine--tRNA ligase (lysyl-tRNA synthetase)	1	Lys
2527392_2527441	+	2.8e-06	2527506..2528744	BT9727_2432	possible permease	1	Ile
2766545_2766591	-	7.6e-07	2765326..2766498	BT9727_2697	chorismate synthase	4	Leu
2768046_2768092	-	2e-07	2766781..2767857	BT9727_2698	chorismate mutase	1	Leu
2805837_2805890	-	0.0006	2804594..2805697	BT9727_2731	glutamate 5-kinase (gamma-glutamyl kinase)	2	Pro
3007978_3008026	-	0.00087	3007254..3007883	BT9727_2931	hypothetical protein	2	Ser
3212317_3212364	-	8.8e-07	3211281..3212279	BT9727_3143	possible tryptophan--tRNA ligase (tryptophanyl-tRNA synthetase)	1	Trp
3738309_3738358	-	0.00017	3735479..3738244	BT9727_3637	isoleucine--tRNA ligase (isoleucyl-tRNA synthetase)	1	Ile
3946937_3946982	+	1.6e-06	3947259..3948632	BT9727_3863	Na+/H+ antiporter	1	Tyr
4155841_4155886	+	4.3e-06	4156047..4157801	BT9727_4091	phenylalanine 4-monooxygenase (phenylalanine-4-hydroxylase)	2	Tyr
4184478_4184526	-	2.4e-05	4181802..4184444	BT9727_4121	alanine--tRNA ligase (alanyl-tRNA synthetase)	4	Ala
4200214_4200265	-	2.6e-05	4198880..4200151	BT9727_4136	histidine--tRNA ligase (histidyl-tRNA synthetase)	2	His
4255773_4255819	-	5.6e-06	4253096..4255741	BT9727_4191	valine--tRNA ligase (valyl-tRNA synthetase)	2	Val
4348665_4348714	-	0.00016	4347233..4348558	BT9727_4283	branched-chain amino acid transport system II carrier protein	1	Unk
4358284_4358335	-	0.00014	4356847..4358238	BT9727_4292	asparagine--tRNA ligase (asparaginyl-tRNA synthetase)	1	Asn
4362247_4362294	-	4.1e-05	4361176..4362210	BT9727_4294	phenylalanine--tRNA ligase, alpha subunit (phenylalanyl-tRNA synthetase, alpha subunit)	2	Phe
4374361_4374410	-	0.00017	4372383..4374320	BT9727_4307	threonine--tRNA ligase (threonyl-tRNA synthetase)	1	Thr
4455637_4455686	-	2.8e-05	4454317..4455573	BT9727_4391	tyrosine--tRNA ligase (tyrosyl-tRNA synthetase)	1	Tyr
4527805_4527859	-	0.0012	4525338..4527746	BT9727_4472	leucine--tRNA ligase (leucyl-tRNA synthetase)	1	Leu
4678031_4678079	+	3.1e-05	4678196..4679572	BT9727_4624	glycine--tRNA ligase (glycyl-tRNA synthetase, class II)	1	Gly
4780032_4780081	-	2.6e-05	4778657..4779973	BT9727_4728	amino acid permease	1	Lys
4796123_4796171	-	0.0019	4794439..4796073	BT9727_4747	methionine--tRNA ligase (methionyl-tRNA synthetase)	1	Met
4830088_4830135	-	0.00062	4828783..4830042	BT9727_4777	tyrosine--tRNA ligase (tyrosyl-tRNA synthetase)	1	Tyr
Enterococcus faecalis
47595_47639	+	0.027	47703..48242	EF0044	serine O-acetyltransferase	6	Cys
367519_367565	+	1.1e-05	367625..368752	EF0395	methionine synthase, putative	1	Met
373409_373455	+	4.9e-07	373586..374989	EF0402	Na+/H+ antiporter	1	Tyr
587200_587245	+	5.8e-07	587436..588692	EF0633	tyrosyl-tRNA synthetase	1	Tyr
761418_761473	+	0.0034	761593..764007	EF0801	leucyl-tRNA synthetase	1	Leu
767585_767636	-	0.00014	766495..767136	EF0806	amino acid ABC transporter, permease protein	3	His
960191_960236	+	2.4e-05	960336..963116	EF1003	isoleucyl-tRNA synthetase	1	Ile
1087793_1087837	+	0.0012	1087895..1088941	EF1115	phenylalanyl-tRNA synthetase, alpha subunit	2	Phe
1355861_1355905	+	3.2e-06	1355993..1358635	EF1379	alanyl-tRNA synthetase	1	Ala
1910244_1910297	-	0.02	1908862..1910163	EF1971	histidyl-tRNA synthetase	2	Asp
2003427_2003474	-	0.0092	2002278..2003348	EF2082	ABC transporter, ATP-binding protein	4	Met
2329396_2329443	-	1.2e-05	2329272..2329373	EF2408	hypothetical protein	1	Gly
2393779_2393827	-	4e-05	2392021..2393712	EF2471	arginyl-tRNA synthetase	1	Arg
2423752_2423804	-	0.00059	2422608..2423645	EF2498	ABC transporter, ATP-binding protein	3	Met
2741544_2741589	-	7.5e-05	2739486..2741423	EF2858	threonyl-tRNA synthetase	1	Thr
2812367_2812422	-	0.00038	2809629..2812271	EF2931	valyl-tRNA synthetase	1	Val
2956951_2957003	-	0.00014	2955265..2956908	EF3081	pheromone binding protein	4	Met
3172765_3172811	+	0.0012	3172906..3174177	EF3292	seryl-tRNA synthetase	1	Ser
Geobacillus kaustophilus HTA426
21711_21759	+	6.6e-05	21813..23087	GK0013	seryl-tRNA synthetase	1	Ser
105612_105657	+	0.0085	105717..106391	GK0084	serine O-acetyltransferase	8	Cys
838208_838253	-	0.00054	837178..838164	GK0809	tryptophan-tRNA synthetase	1	Trp
1153627_1153675	+	0.00017	1153728..1156502	GK1136	isoleucyl-tRNA synthetase	1	Ile
2093057_2093106	+	0.00083	2093206..2094330	GK2048	gamma-glutamyl kinase (glutamate 5-kinase)	3	Pro
2569833_2569882	-	4.3e-05	2567130..2569793	GK2556	alanyl-tRNA synthetase	4	Ala
2588938_2588989	-	3.1e-05	2587618..2588898	GK2573	histidyl-tRNA synthetase	2	His
2655620_2655672	-	0.0012	2652884..2655526	GK2638	valyl-tRNA synthetase	1	Val
2682683_2682736	-	0.00069	2680880..2682670	GK2661	acetolactate synthaselarge subunit	2	Leu
2732176_2732224	-	1.8e-05	2731049..2732083	GK2707	phenylalanyl-tRNA synthetase alpha subunit	2	Phe
2740941_2740988	-	2.7e-05	2738930..2740888	GK2719	threonyl-tRNA synthetase	1	Thr
2830356_2830403	-	1.4e-05	2829053..2830312	GK2803	tyrosyl-tRNA synthetase (tyrosine--tRNA ligase)	1	Tyr
2869906_2869951	-	0.00028	2867413..2869830	GK2842	leucyl-tRNA synthetase	2	Leu
3470049_3470094	-	0.00032	3468603..3469985	GK3430	glycyl-tRNA synthetase	1	Gly
Lactobacillus acidophilus NCFM
187127_187184	+	0.0028	187222..188484	LBA0192	tyr-tRNA synthetase	1	Tyr
393257_393302	+	0.0015	393347..395986	LBA0417	ala-tRNA synthetase	6	Ala
527641_527689	-	0.0023	526232..527608	LBA0538	Na+-H+-exchanging protein	1	Tyr
565192_565239	+	3.1e-07	565478..566218	LBA0578	glutamine ABC transporter ATP-binding protein	6	Asn
776174_776223	+	0.0014	776259..778898	LBA0794	valine-tRNA ligase	7	Val
798329_798375	+	1.1e-05	798410..801193	LBA0817	isoleucyl-tRNA synthetase	3	Ile
879998_880043	+	0.00014	880092..880946	LBA0904	OM lipoprotein precursor	3	Met
908766_908817	+	0.053	908878..910164	LBA0935	histidyl-tRNA synthetase	2	His
1025315_1025373	+	0.00063	1025439..1026809	LBA1036	putative branched-chain amino acid transporter	1	Ile
1051747_1051792	+	0.037	1051874..1052527	LBA1071	hypothetical protein	2	Ile
1060537_1060581	+	0.0013	1060640..1061758	LBA1080	putative methionine synthase	1	Met
1177031_1177077	-	5.3e-07	1176066..1176983	LBA1199	glycyl-tRNA synthetase alpha chain	4	Gly
1193224_1193267	-	0.0011	1191343..1192968	LBA1216	pheromone-peptide binding protein	1	Ile
1200155_1200201	+	0.0011	1200259..1200696	LBA1222	branched-chain amino acid permease	2	Val
1321304_1321350	-	0.0015	1320687..1321241	LBA1347	peptide binding protein	1	Ile
1386697_1386742	+	1.2e-05	1386778..1387629	LBA1395	outer membrane lipoprotein precursor	1	Met
1515822_1515866	-	5.9e-06	1514741..1515790	LBA1519	phenylalanil-tRNA synthetase alpha chain	4	Phe
1533759_1533804	-	0.0012	1531794..1533728	LBA1543	theronyl-tRNA synthetase	1	Thr
1594485_1594534	-	0.00067	1592762..1594447	LBA1600	arginyl-tRNA synthetase	1	Arg
1621041_1621086	-	3.6e-06	1618591..1621005	LBA1617	leucyl-tRNA synthetase	2	Leu
1636246_1636304	-	0.0056	1634904..1636211	LBA1626	seryl-tRNA synthetase	1	Ser
1695287_1695342	-	0.032	1694491..1695138	LBA1674	amino acid ABC transporter permease protein	4	His
1906309_1906360	+	6.3e-05	1906426..1907436	LBA1896	aspartate-ammonia ligase	1	Asn
1969253_1969298	+	0.00065	1969369..1970268	LBA1957	prolyl aminopeptidase	2	Ile
1974014_1974060	+	0.002	1974133..1975761	LBA1961	oligopeptide ABC transporter substrate binding protein	1	Met
Lactobacillus johnsonii
207605_207662	+	0.0052	207687..208967	LJ0175	tyrosyl-tRNA synthetase	1	Tyr
519415_519460	+	0.00095	519500..522148	LJ0474	alanyl-tRNA synthetase	7	Ala
1869450_1869501	+	1.8e-05	1869563..1870573	LJ0511	aspartate-ammonia ligase	1	Asn
1734956_1735025	+	0.0059	1735232..1736341	LJ0632	hypothetical protein	2	Met
1687628_1687683	-	0.0046	1686282..1687592	LJ0676	seryl-tRNA synthetase	1	Ser
567643_567691	+	7e-05	567734..570148	LJ0680	leucyl-tRNA synthetase	1	Leu
576041_576089	+	0.001	576133..577809	LJ0686	arginyl-tRNA synthetase	1	Arg
650917_650968	+	1.8e-05	651106..651855	LJ0753	glutamine ABC transporter ATPase component	4	Asp
858279_858326	+	0.00022	858364..861003	LJ0958	valyl-tRNA synthetase	4	Val
880565_880611	+	7.9e-06	880626..883433	LJ0980	isoleucyl-tRNA synthetase	5	Ile
1248781_1248827	-	1.1e-06	1247820..1248737	LJ1320	glycyl-tRNA synthetase alpha chain	4	Gly
1284060_1284105	-	0.00017	1283178..1284032	LJ1408	probable D-methionine-binding lipoprotein MetQ precursor	3	Met
1443658_1443702	+	0.014	1443781..1445535	LJ1574	ABC transporter solute-binding component	1	Ile
1503721_1503765	-	6.2e-07	1502643..1503692	LJ1625	phenylalanyl-tRNA synthetase alpha chain	4	Phe
1520890_1520959	-	0.0042	1518923..1520854	LJ1645	threonyl-tRNA synthetase	1	Thr
1575214_1575257	+	0.0011	1575294..1576670	LJ1701	Na+/H+ antiporter	1	Tyr
Lactobacillus plantarum
86913_86961	-	0.00049	85149..86792	lp_0092	extracellular protein, peptide binding protein OppA homolog	1	Trp
131545_131589	-	0.0097	130872..131432	lp_0150	integral membrane protein	3	Met
174664_174713	-	0.0015	173145..174545	lp_0192	Na(+)/H(+) antiporter	1	Tyr
362189_362233	+	4.8e-05	362398..363774	lp_0399	branched-chain amino acid transport protein	2	Val
387723_387767	+	8.2e-05	387822..388838	lp_0434	tryptophan--tRNA ligase	1	Trp
448715_448764	+	8.5e-05	448814..450085	lp_0501	serine--tRNA ligase	1	Ser
889872_889921	-	3.6e-06	888834..889802	lp_0957	aspartate--ammonia ligase	1	Asn
933021_933065	+	0.00092	933125..934402	lp_1012	serine--tRNA ligase	1	Ser
1209995_1210044	+	0.0048	1210182..1212608	lp_1316	leucine--tRNA ligase	1	Leu
1260106_1260155	-	1.4e-05	1257744..1260050	lp_1375	5-methyltetrahydropteroyltriglutamate--homocystei ne S-methyltransferase	3	Met
1272583_1272630	+	0.001	1272688..1274376	lp_1391	arginine--tRNA ligase	1	Arg
1385706_1385751	+	0.0045	1385839..1387803	lp_1514	threonine--tRNA ligase 1	1	Thr
1423119_1423164	+	2.2e-06	1423217..1424263	lp_1558	phenylalanine--tRNA ligase, alpha chain	2	Phe
1506627_1506673	+	8.1e-06	1506783..1508219	lp_1652	anthranilate synthase, component I	7	Trp
1582120_1582172	+	0.0018	1582224..1583291	lp_1744	amino acid ABC transporter, ATP-binding protein	4	Met
1780613_1780659	-	3.1e-05	1779611..1780510	lp_1965	glycine--tRNA ligase, alpha chain	2	Gly
1794833_1794878	-	0.0025	1793507..1794787	lp_1981	histidine--tRNA ligase	3	Asp
1976599_1976644	-	8.3e-06	1973737..1976535	lp_2187	isoleucine--tRNA ligase	1	Ile
2057261_2057306	-	0.0029	2054569..2057211	lp_2277	alanine--tRNA ligase	5	Ala
2090854_2090908	-	0.0011	2090018..2090659	lp_2314	glutamine ABC transporter, permease protein	3	His
2100340_2100387	-	6.5e-05	2097628..2100297	lp_2322	valine--tRNA ligase	1	Val
2127717_2127768	-	0.0016	2126630..2127661	lp_2352	amino acid ABC transporter, ATP-binding protein	3	Met
2260316_2260360	-	0.0028	2259104..2260078	lp_2532	2-dehydropantoate 2-reductase	1	Unk
2265290_2265336	-	0.0018	2264351..2265226	lp_2537	homoserine O-succinyltransferase	3	Met
2282550_2282594	-	0.00053	2281230..2282381	lp_2561	histidine--tRNA ligase (putative)	8	His
2346551_2346596	-	0.0017	2345351..2346472	lp_2634	O-succinylhomoserine (thiol)-lyase	2	Met
2447093_2447144	-	0.00039	2445859..2447055	lp_2751	aminotransferase	1	Met
2506106_2506151	-	2.7e-06	2504803..2506059	lp_2807	tyrosine--tRNA ligase	1	Tyr
2862866_2862913	+	0.00012	2862968..2863783	lp_3214	amino acid ABC transporter, substrate binding protein	1	Met
2923612_2923659	+	0.0089	2923725..2924843	lp_3283	hypothetical protein	1	Met
2972351_2972400	-	0.0012	2970786..2972210	lp_3338	Na(+)/H(+) antiporter	2	Tyr
3070859_3070905	+	0.0036	3070999..3072390	lp_3466	branched-chain amino acid transport protein	1	Ile
3228150_3228194	+	0.069	3228249..3229274	lp_3612	myo-inositol 2-dehydrogenase	3	Unk
3288767_3288812	-	0.02	3287514..3288314	lp_3666	2-oxo-hept-3-ene-1,7-dioate hydratase; 2-oxo-hept-4-ene-1,7-dioate hydratase	1	Ile
3305696_3305740	-	0.0012	3303979..3305616	lp_3686	lipoprotein precursor, peptide binding protein OppA homolog	1	Unk
Lactococcus lactis IL-1403
1501612_1501657	-	0.0024	1500112..1501482	L0054	anthranilate synthase component I	1	Trp
1228569_1228614	+	5.6e-05	1228672..1229754	L0065	histidinol-phosphate aminotransferase	1	His
2043792_2043838	-	0.0072	2042397..2043689	L0342	histidyl-tRNA synthetase	1	His
1781080_1781131	-	0.00044	1778369..1780987	L0343	alanyl-tRNA synthetase	3	Ala
1934055_1934099	-	1.2e-05	1931209..1934007	L0350	isoleucyl-tRNA synthetase	1	Ile
2250944_2250988	-	0.076	2248267..2250909	L0351	valyl-tRNA synthetase	1	Val
2010218_2010286	-	0.0014	2009087..2010127	L0354	phenylalanil-tRNA synthetase alpha chain	2	Phe
1989181_1989226	-	0.0008	1987130..1989070	L0357	theronyl-tRNA synthetase	1	Thr
68387_68432	-	0.074	67264..68289	L0358	tryptophanyl-tRNA synthetase	1	Trp
1101727_1101771	+	0.0064	1101840..1102793	L101560	glycyl-tRNA synthetase alpha chain	2	Gly
317263_317309	+	0.029	317479..318339	L117444	outer membrane lipoprotein precursor	1	Met
1767055_1767102	+	0.012	1767193..1768464	L150515	seryl-tRNA synthetase	1	Ser
Listeria innocua
281816_281859	+	0.068	281929..282543	lin0270	cysE	6	Cys
1191853_1191899	+	4.7e-06	1191944..1192996	lin1184	phenylalany-tRNA synthetase alpha subunit	2	Phe
1500118_1500166	-	4e-06	1499168..1500058	lin1496	glyQ	3	Gly
1539645_1539695	-	0.00063	1536959..1539598	lin1539	alanyl-tRNA synthetase	4	Ala
1558409_1558463	-	5.8e-06	1557084..1558361	lin1555	histidyl-tRNA synthetase	2	His
1593372_1593419	-	0.0032	1590678..1593326	lin1587	valyl-tRNA synthetase	2	Val
1601683_1601731	-	0.0014	1599698..1601620	lin1594	threonyl-tRNA synthetase	1	Thr
1650774_1650822	-	6.2e-05	1649462..1650721	lin1639	tyrosyl-tRNA synthetase	1	Tyr
1684834_1684879	-	1.3e-05	1683139..1684503	lin1674	trpE	9	Trp
1767145_1767197	-	0.00015	1764667..1767078	lin1769	leucyl-tRNA synthetase	1	Leu
1864287_1864338	-	0.0015	1863596..1864237	lin1851	hypothetical protein	5	His
2151499_2151542	-	3e-06	2148688..2151453	lin2127	isoleucyl-tRNA synthetase	1	Ile
2333365_2333413	+	0.0024	2333479..2334474	lin2301	tryptophanyl-tRNA synthetase	1	Trp
2752927_2752977	+	2.3e-05	2753045..2753887	lin2732	hypothetical protein	1	Met
2904329_2904376	-	3.1e-05	2902992..2904275	lin2890	seryl-trna synthetase	2	Ser
Listeria monocytogenes
258744_258787	+	0.068	258856..259470	lmo0238	CysE	6	Cys
604270_604311	-	0.099	603536..604120	lmo0566	imidazoleglycerol-phosphate dehydratase	6	Unk
1240957_1241003	+	4.7e-06	1241048..1242100	lmo1221	phenylalany-tRNA synthetase alpha subunit	2	Phe
1494097_1494145	-	2.7e-05	1493146..1494036	lmo1459	glyQ	3	Gly
1535177_1535228	-	0.0015	1532493..1535132	lmo1504	alanyl-tRNA synthetase	4	Ala
1553965_1554019	-	1e-05	1552632..1553909	lmo1520	histidyl-tRNA synthetase	2	His
1588899_1588946	-	0.0032	1586201..1588852	lmo1552	valyl-tRNA synthetase	2	Val
1597211_1597259	-	0.0014	1595227..1597149	lmo1559	threonyl-tRNA synthetase	1	Thr
1642596_1642644	-	6.2e-05	1641284..1642543	lmo1598	tyrosyl-tRNA synthetase	1	Tyr
1676659_1676704	-	1.3e-05	1674961..1676325	lmo1633	trpE	9	Trp
1711335_1711387	-	0.00015	1708857..1711268	lmo1660	leucyl-tRNA synthetase	1	Leu
1809810_1809861	-	0.0019	1809118..1809759	lmo1740	hypothetical protein	5	His
2099987_2100030	-	3e-06	2097176..2099941	lmo2019	isoleucyl-tRNA synthetase	1	Ile
2287406_2287454	+	0.0024	2287518..2288513	lmo2198	tryptophanyl-tRNA synthetase	1	Trp
2669034_2669083	+	1.1e-05	2669152..2669994	lmo2587	hypothetical protein	1	Met
2823248_2823295	-	3.1e-05	2821912..2823195	lmo2747	seryl-trna synthetase	2	Ser
Listeria monocytogenes 4b F2365
264128_264171	+	0.068	264241..264855	LMOf2365_0250	serine O-acetyltransferase	6	Cys
1218201_1218247	+	4.7e-06	1218292..1219344	LMOf2365_1230	phenylalanyl-tRNA synthetase, alpha subunit	2	Phe
1473921_1473969	-	2.7e-05	1472970..1473860	LMOf2365_1478	glycyl-tRNA synthetase, alpha subunit	3	Gly
1515011_1515062	-	0.00082	1512326..1514965	LMOf2365_1523	alanyl-tRNA synthetase	4	Ala
1533795_1533849	-	2e-05	1532461..1533738	LMOf2365_1539	histidyl-tRNA synthetase	2	His
1568729_1568776	-	0.0032	1566031..1568682	LMOf2365_1573	valyl-tRNA synthetase	6	Val
1577042_1577090	-	0.0014	1575058..1576980	LMOf2365_1580	threonyl-tRNA synthetase	1	Thr
1620962_1621010	-	6.2e-05	1619650..1620909	LMOf2365_1619	tyrosyl-tRNA synthetase	1	Tyr
1655028_1655073	-	1.3e-05	1653329..1654702	LMOf2365_1655	anthranilate synthase component I	9	Trp
1692374_1692426	-	0.00015	1689896..1692307	LMOf2365_1684	leucyl-tRNA synthetase	2	Leu
1789601_1789652	-	0.0019	1788909..1789550	LMOf2365_1764	amino acid ABC transporter, permease protein	5	His
2081979_2082022	-	3e-06	2079168..2081933	LMOf2365_2044	isoleucyl-tRNA synthetase	1	Ile
2282644_2282692	+	0.0024	2282756..2283751	LMOf2365_2231	tryptophanyl-tRNA synthetase	1	Trp
2617901_2617950	+	1.1e-05	2618019..2618861	LMOf2365_2559	hypothetical protein	1	Met
2781301_2781348	-	3.1e-05	2779966..2781249	LMOf2365_2734	seryl-tRNA synthetase	2	Ser
Oceanobacillus iheyensis
15394_15446	+	0.00058	15503..16777	OB0012	seryl-tRNA synthetase	1	Ser
17320_17370	+	0.00093	17534..18346	OB0013	pyrroline-5-carboxylate reductase	2	Pro
118710_118755	+	0.015	119076..119756	OB0098	serine O-acetyltransferase	5	Cys
560446_560490	-	9.3e-06	558685..560091	OB0527	anthranilate synthase component I	7	Trp
595264_595308	+	0.0054	595508..596944	OB0566	prolyl-tRNA synthetase	1	Pro
1094062_1094115	+	0.033	1094302..1095420	OB1052	gamma-glutamyl kinase	2	Pro
1171729_1171780	-	0.001	1170335..1171699	OB1118	Na(+):H(+) antiporter	1	Tyr
1257647_1257692	-	3.7e-05	1256619..1257602	OB1208	tryptophanyl-tRNA synthetase	1	Trp
1314900_1314952	+	0.0098	1314995..1315531	OB1271	hypothetical protein	2	Ser
1522436_1522482	+	0.00014	1522527..1525283	OB1484	isoleucyl-tRNA synthetase	1	Ile
1977900_1977945	-	3.5e-05	1976924..1977805	OB1949	glycine-tRNA ligase alpha chain	2	Gly
2033906_2033950	-	1e-07	2031218..2033857	OB2009	alanyl-tRNA synthetase	4	Ala
2047166_2047214	-	0.00012	2045825..2047114	OB2020	histidyl-tRNA synthetase	2	His
2089408_2089453	-	0.00052	2086708..2089359	OB2061	valyl-tRNA synthetase	1	Val
2168207_2168257	-	0.00037	2167124..2168158	OB2131	phenylalanyl-tRNA synthetase alpha subunit	2	Phe
2187401_2187453	-	0.0018	2185413..2187353	OB2154	threonine-tRNA ligase	1	Thr
2256135_2256182	-	3.9e-06	2254798..2256084	OB2218	tyrosyl-tRNA synthetase	1	Tyr
2359509_2359563	-	3.5e-05	2357022..2359436	OB2307	leucyl-tRNA synthetase	1	Leu
2688132_2688181	-	0.017	2686337..2688058	OB2623	acetolactate synthase large subunit	8	Leu
418988_419034	+	9.9e-05	419086..419244	OB3508	hypothetical protein	1	Asn
Staphylococcus aureus MRSA252
12649_12694	+	0.00015	12783..14069	SAR0009	seryl-tRNA synthetase	1	Ser
403650_403701	-	1.3e-05	402488..403591	SAR0356	Cys/Met metabolism PLP-dependent enzyme	5	Cys
1156427_1156476	+	3.7e-06	1156564..1157622	SAR1111	putative phenylalanyl-tRNA synthetase alpha chain	2	Phe
1212727_1212771	+	4.5e-07	1212813..1215566	SAR1169	isoleucyl-tRNA synthetase	1	Ile
1437612_1437656	+	7e-05	1437913..1439319	SAR1380	anthranilate synthase component I	2	Trp
1710971_1711018	+	0.003	1711125..1712516	SAR1642	putative glycyl-tRNA synthetase	2	Gly
1759744_1759790	-	7.3e-07	1756989..1759619	SAR1697	putative alanyl-tRNA synthetase	1	Ala
1774429_1774473	-	9.5e-05	1773038..1774300	SAR1711	histidyl-tRNA synthetase	4	His
1807250_1807295	-	2.1e-05	1804583..1807213	SAR1743	valyl-tRNA synthetase	2	Val
1826754_1826799	-	2.8e-06	1824663..1826600	SAR1762	threonyl-tRNA synthetase	2	Thr
1882983_1883027	-	0.087	1881637..1882899	SAR1806	tyrosyl-tRNA synthetase	1	Tyr
1933879_1933925	-	4.6e-05	1931421..1933835	SAR1843	leucyl-tRNA synthetase	2	Leu
Staphylococcus_aureus_aureus_MSSA476
12652_12697	+	0.00015	12786..14072	SAS0009	seryl-tRNA synthetase	1	Ser
385917_385968	-	1.3e-05	384755..385858	SAS0335	Cys/Met metabolism PLP-dependent enzyme	5	Cys
1144393_1144442	+	3.7e-06	1144530..1145588	SAS1072	putative phenylalanyl-tRNA synthetase alpha chain	2	Phe
1199671_1199715	+	4.5e-07	1199757..1202510	SAS1127	isoleucyl-tRNA synthetase	1	Ile
1402808_1402852	+	7e-05	1403108..1404514	SAS1307	anthranilate synthase component I	7	Trp
1625524_1625571	+	0.003	1625678..1627069	SAS1503	putative glycyl-tRNA synthetase	1	Gly
1674511_1674557	-	7.3e-07	1671756..1674386	SAS1554	putative alanyl-tRNA synthetase	4	Ala
1689097_1689141	-	9.5e-05	1687706..1688968	SAS1567	histidyl-tRNA synthetase	2	His
1715283_1715328	-	2.1e-05	1712616..1715246	SAS1592	valyl-tRNA synthetase	2	Val
1734786_1734831	-	2.8e-06	1732696..1734633	SAS1611	threonyl-tRNA synthetase	1	Thr
1791170_1791214	-	0.087	1789823..1791085	SAS1655	tyrosyl-tRNA synthetase	1	Tyr
1835779_1835825	-	4.6e-05	1833316..1835736	SAS1684	leucyl-tRNA synthetase	2	Leu
Staphylococcus_aureus_COL
12679_12724	+	0.00015	12813..14099	SACOL0009	seryl-tRNA synthetase	1	Ser
438343_438394	-	1.3e-05	437181..438284	SACOL0431	trans-sulfuration enzyme family protein	5	Cys
1155408_1155457	+	3.7e-06	1155545..1156603	SACOL1148	phenylalanyl-tRNA synthetase, alpha subunit	2	Phe
1210810_1210854	+	4.5e-07	1210896..1213649	SACOL1206	isoleucyl-tRNA synthetase	1	Ile
1413910_1413954	+	7e-05	1414210..1415616	SACOL1403	anthranilate synthase component I	7	Trp
1653282_1653329	+	0.003	1653436..1654827	SACOL1622	glycyl-tRNA synthetase	1	Gly
1701974_1702020	-	7.3e-07	1699219..1701849	SACOL1673	alanyl-tRNA synthetase	4	Ala
1716441_1716485	-	9.5e-05	1715050..1716312	SACOL1686	histidyl-tRNA synthetase	2	His
1742303_1742348	-	2.1e-05	1739636..1742266	SACOL1710	valyl-tRNA synthetase	2	Val
1761807_1761852	-	2.8e-06	1759716..1761653	SACOL1729	threonyl-tRNA synthetase	1	Thr
1819973_1820017	-	0.087	1818626..1819888	SACOL1778	tyrosyl-tRNA synthetase	1	Tyr
1865273_1865319	-	4.6e-05	1862816..1865233	SACOL1808	leucyl-tRNA synthetase	2	Leu
Staphylococcus_aureus_Mu50
12659_12704	+	0.00015	12793..14079	SAV0009	seryl-tRNA synthetase	1	Ser
407484_407535	-	1.3e-05	406324..407427	SAV0359	similar to cystathionine gamma-synthase	5	Cys
1190505_1190554	+	3.7e-06	1190641..1191699	SAV1138	Phe-tRNA synthetase alpha chain	2	Phe
1247553_1247597	+	4.5e-07	1247639..1250392	SAV1193	Ile-tRNA synthetase	1	Ile
1448594_1448638	+	7e-05	1448894..1450300	SAV1367	putative anthranilate synthase component I	7	Trp
1676634_1676681	+	0.003	1676788..1678179	SAV1565	glycyl-tRNA synthetase	1	Gly
1725680_1725726	-	7.3e-07	1722925..1725555	SAV1618	alanyl-tRNA synthetase	4	Ala
1740381_1740425	-	9.5e-05	1738990..1740252	SAV1631	histidyl-tRNA synthetase	2	His
1773003_1773048	-	2.1e-05	1770336..1772966	SAV1663	valine-tRNA ligase	2	Val
1792507_1792552	-	2.8e-06	1790416..1792353	SAV1683	threonyl-tRNA synthetase 1	1	Thr
1851789_1851833	-	0.087	1850442..1851704	SAV1729	tyrosyl-tRNA synthetase	1	Tyr
1896430_1896476	-	4.6e-05	1893973..1896387	SAV1760	leucyl-rRNA synthetase	2	Leu
Staphylococcus_aureus_MW2
12652_12697	+	0.00015	12786..14072	MW0009	seryl-tRNA synthetase	1	Ser
387272_387323	-	1.3e-05	386110..387213	MW0335	hypothetical protein	5	Cys
1115607_1115656	+	3.7e-06	1115744..1116802	MW1021	Phe-tRNA synthetase alpha chain	2	Phe
1170998_1171042	+	4.5e-07	1171084..1173837	MW1076	Ile-tRNA synthetase	1	Ile
1374254_1374298	+	7e-05	1374554..1375960	MW1254	hypothetical protein	7	Trp
1645814_1645861	+	0.003	1645968..1647359	MW1517	glycyl-tRNA synthetase	1	Gly
1694859_1694905	-	7.3e-07	1692104..1694734	MW1568	alanyl-tRNA synthetase	4	Ala
1709445_1709489	-	9.5e-05	1708054..1709316	MW1581	histidyl-tRNA synthetase	2	His
1735631_1735676	-	2.1e-05	1732964..1735594	MW1607	valine-tRNA ligase	2	Val
1755134_1755179	-	2.8e-06	1753044..1754981	MW1626	threonyl-tRNA synthetase 1	1	Thr
1811517_1811561	-	0.087	1810170..1811432	MW1671	tyrosyl-tRNA synthetase	1	Tyr
1856443_1856489	-	4.6e-05	1853980..1856403	MW1701	leucyl-tRNA synthetase	2	Leu
Staphylococcus_aureus_N315
12659_12704	+	0.00015	12793..14079	SA0009	seryl-tRNA synthetase	1	Ser
407527_407578	-	1.3e-05	406367..407470	SA0347	hypothetical protein	5	Cys
1114177_1114226	+	3.7e-06	1114313..1115371	SA0985	Phe-tRNA synthetase alpha chain	2	Phe
1171224_1171268	+	4.5e-07	1171310..1174063	SA1036	Ile-tRNA synthetase	1	Ile
1372265_1372309	+	7e-05	1372565..1373971	SA1199	hypothetical protein	7	Trp
1600222_1600269	+	0.003	1600376..1601767	SA1394	glycyl-tRNA synthetase	1	Gly
1649269_1649315	-	7.3e-07	1646514..1649144	SA1446	alanyl-tRNA synthetase	4	Ala
1663969_1664013	-	9.5e-05	1662578..1663840	SA1457	histidyl-tRNA synthetase	2	His
1696610_1696655	-	2.1e-05	1693943..1696573	SA1488	valine-tRNA ligase	2	Val
1716114_1716159	-	2.8e-06	1714023..1715960	SA1506	threonyl-tRNA synthetase 1	1	Thr
1773875_1773919	-	0.087	1772528..1773790	SA1550	tyrosyl-tRNA synthetase	1	Tyr
1818636_1818682	-	4.6e-05	1816179..1818593	SA1579	leucyl-tRNA synthetase	2	Leu
Staphylococcus_epidermidis_ATCC_12228
11516_11561	+	0.00015	11648..12934	SE0007	seryl-tRNA synthetase	1	Ser
823385_823432	+	1.8e-06	823521..824579	SE0831	Phe-tRNA synthetase alpha chain	2	Phe
861429_861474	+	9.3e-06	861519..864269	SE0868	Ile-tRNA synthetase	1	Ile
1059625_1059669	+	7e-05	1059914..1061320	SE1048	putative anthranilate synthase component I	7	Trp
1282727_1282785	+	0.0099	1282884..1284275	SE1252	glycyl-tRNA synthetase	1	Gly
1329213_1329259	-	7.3e-07	1326501..1329131	SE1301	alanyl-tRNA synthetase	4	Ala
1343308_1343352	-	0.00038	1341942..1343216	SE1312	histidyl-tRNA synthetase	2	His
1369269_1369319	-	0.0003	1366602..1369232	SE1339	valine-tRNA ligase	2	Val
1388971_1389016	-	1.3e-06	1386955..1388892	SE1357	threonyl-tRNA synthetase 1	1	Thr
1444084_1444128	-	0.027	1442715..1443980	SE1406	tyrosyl-tRNA synthetase	1	Tyr
1483930_1483976	-	0.00068	1481474..1483918	SE1431	leucyl-rRNA synthetase	2	Leu
2452922_2452973	+	1.9e-05	2453038..2454141	SE2379	cystathionine gamma-synthase	5	Cys
Staphylococcus_epidermidis_RP62A
34824_34875	-	1.9e-05	33662..34765	SERP0037	trans-sulfuration enzyme family protein	5	Cys
717454_717501	+	1.8e-06	717590..718648	SERP0721	phenylalanyl-tRNA synthetase, alpha subunit	2	Phe
755488_755533	+	9.3e-06	755578..758328	SERP0758	isoleucyl-tRNA synthetase	1	Ile
953795_953839	+	7e-05	954084..955490	SERP0937	anthranilate synthase component I	7	Trp
1170774_1170832	+	0.0099	1170931..1172322	SERP1132	glycyl-tRNA synthetase	1	Gly
1217254_1217300	-	7.3e-07	1214542..1217172	SERP1182	alanyl-tRNA synthetase	4	Ala
1231233_1231277	-	0.00038	1229867..1231141	SERP1193	histidyl-tRNA synthetase	2	His
1263906_1263956	-	0.0003	1261239..1263869	SERP1228	valyl-tRNA synthetase	2	Val
1283608_1283653	-	1.3e-06	1281592..1283529	SERP1246	threonyl-tRNA synthetase	1	Thr
1340051_1340095	-	0.027	1338682..1339947	SERP1293	tyrosyl-tRNA synthetase	1	Tyr
1379897_1379943	-	0.00068	1377441..1379855	SERP1318	leucyl-tRNA synthetase	2	Leu
2605123_2605168	-	0.00015	2603756..2605042	SERP2545	seryl-tRNA synthetase	1	Ser
Staphylococcus_haemolyticus
11202_11247	+	0.00015	11331..12617	SH0008	seryl-tRNA synthetase (Serine-tRNA ligase)	1	Ser
132357_132408	+	0.0049	132457..134373	SH0134	threonyl-tRNA synthetase 2 (Threonine--tRNA ligase)	1	Thr
169108_169155	+	0.087	169293..170639	SH0171	hypothetical protein	1	Unk
1169917_1169964	+	3.6e-06	1170010..1172424	SH1163	leucyl-rRNA synthetase	2	Leu
1218339_1218383	+	0.092	1218473..1219735	SH1192	tyrosyl-tRNA synthetase	1	Tyr
1278176_1278221	+	2.7e-06	1278296..1280233	SH1242	threonyl-tRNA synthetase 1	1	Thr
1298721_1298766	+	8.3e-06	1298809..1301439	SH1263	valine-tRNA ligase	2	Val
1324003_1324047	+	0.00025	1324120..1325391	SH1290	histidyl-tRNA synthetase	2	His
1337854_1337900	+	3.8e-07	1337959..1340589	SH1301	alanyl-tRNA synthetase	4	Ala
1384920_1384967	-	0.0082	1383420..1384811	SH1351	glycyl-tRNA synthetase	1	Gly
1582997_1583041	-	3.8e-05	1581555..1582964	SH1542	hypothetical protein	7	Trp
1786446_1786491	-	2.9e-06	1783657..1786407	SH1722	Ile-tRNA synthetase	1	Ile
1874106_1874154	-	1.7e-06	1872981..1874039	SH1823	Phe-tRNA synthetase alpha chain	2	Phe
2452738_2452783	-	0.071	2451524..2452483	SH2453	hypothetical protein	1	Cys
2637782_2637831	+	9.4e-06	2637902..2639005	SH2635	hypothetical protein	4	Met
Staphylococcus_saprophyticus
12821_12866	+	0.00015	12929..14212	SSP0009	seryl-tRNA synthetase	1	Ser
1036774_1036820	+	1.1e-05	1036870..1039284	SSP1006	leucyl-tRNA synthetase	2	Leu
1070358_1070402	+	0.031	1070524..1071786	SSP1034	tyrosyl-tRNA synthetase	1	Tyr
1128924_1128969	+	1.5e-05	1129058..1130995	SSP1082	threonyl-tRNA synthetase	1	Thr
1148936_1148981	+	8.6e-06	1149024..1151654	SSP1101	valyl-tRNA synthetase	2	Val
1175967_1176011	+	7.1e-06	1176063..1177325	SSP1128	histidyl-tRNA synthetase	2	His
1191544_1191589	+	3.4e-07	1191665..1194295	SSP1143	alanyl-tRNA synthetase	4	Ala
1235702_1235749	-	0.0091	1234196..1235587	SSP1191	glycyl-tRNA synthetase	1	Gly
1425112_1425156	-	7e-05	1423431..1424837	SSP1379	anthranilate synthase component I	7	Trp
1650292_1650338	-	0.0001	1647476..1650226	SSP1578	isoleucyl-tRNA synthetase	1	Ile
1726421_1726467	-	2.2e-06	1725291..1726349	SSP1657	phenylalanyl-tRNA synthetase alpha subunit	2	Phe
2287078_2287122	-	0.065	2286394..2287044	SSP2227	serine acetyltransferase	6	Cys
2478339_2478388	+	2.6e-05	2478450..2479553	SSP2413	cystathionine beta-lyase cystathionine gamma-synthase	5	Cys
Streptococcus_agalactiae_2603
273648_273693	+	0.00056	273800..274714	SAG0268	glycyl-tRNA synthetase, alpha subunit	5	Gly
369084_369128	-	0.072	367777..369054	SAG0356	seryl-tRNA synthetase	1	Ser
456600_456657	+	0.0008	456705..457274	SAG0442	acetyltransferase, GNAT family	4	Val
497840_497884	+	7.4e-07	497954..500746	SAG0485	isoleucyl-tRNA synthetase	1	Ile
705050_705097	+	0.0034	705289..707232	SAG0711	threonyl-tRNA synthetase	1	Thr
808413_808456	+	0.0001	808503..808988	SAG0809	hypothetical protein	4	Ala
868639_868683	+	0.035	868743..869783	SAG0869	phenylalanyl-tRNA synthetase, alpha subunit	3	Phe
1068861_1068904	-	0.083	1067914..1068792	SAG1057	hypothetical protein	3	Unk
Streptococcus_agalactiae_A909
283735_283780	+	0.00056	283887..284801	SAK_0340	glycyl-tRNA synthetase, alpha subunit	5	Gly
379165_379209	-	0.072	377858..379135	SAK_0430	seryl-tRNA synthetase	1	Ser
486088_486145	+	0.00041	486193..486771	SAK_0545	acetyltransferase, GNAT family	3	Val
528472_528516	+	7.4e-07	528586..531378	SAK_0587	isoleucyl-tRNA synthetase	1	Ile
783251_783298	+	0.0034	783490..785433	SAK_0837	threonyl-tRNA synthetase	1	Thr
885065_885108	+	0.0001	885155..885640	SAK_0933	hypothetical protein	4	Ala
946852_946896	+	0.035	946956..947996	SAK_0992	phenylalanyl-tRNA synthetase, alpha subunit	3	Phe
1125182_1125225	-	0.083	1124235..1125113	SAK_1146	hypothetical protein	3	Unk
Streptococcus_agalactiae_NEM316
275595_275640	+	0.00056	275747..276661	gbs0258	glycyl-tRNA synthetase (alpha subunit)	5	Gly
371023_371067	-	0.072	369716..370993	gbs0343	seryl-tRNA synthetase	1	Ser
511090_511147	+	0.00041	511196..511765	gbs0489	hypothetical protein	4	Val
552440_552484	+	7.4e-07	552554..555346	gbs0532	isoleucyl-tRNA synthetase	1	Ile
703682_703729	+	0.0034	703921..705864	gbs0684	theronyl-tRNA synthetase	1	Thr
852797_852840	+	0.0001	852887..853372	gbs0828	hypothetical protein	4	Ala
912714_912758	+	0.035	912817..913857	gbs0886	Phenylalanyl-tRNA synthetase alpha chain	3	Phe
1139482_1139525	-	0.083	1138535..1139413	gbs1091	hypothetical protein	3	Unk
Streptococcus_mutans
1202683_1202731	-	0.002	1201594..1202643	SMU.1273	putative histidinol-phosphate aminotransferase	8	Unk
1439331_1439375	-	0.035	1438234..1439277	SMU.1512	putative phenylalanyl-tRNA synthetase (alpha subunit)	3	Phe
1518246_1518290	-	0.0018	1517579..1518217	SMU.1587c	hypothetical protein	2	Unk
1677631_1677688	-	0.0012	1676613..1677548	SMU.1773c	hypothetical protein	4	Ala
1721122_1721165	-	0.072	1719336..1721087	SMU.1822	putative aspartyl-tRNA synthetase	1	Asp
1778950_1778994	+	0.084	1779164..1780444	SMU.1886	putative seryl-tRNA synthetase	1	Ser
414480_414525	+	5.4e-05	414774..415691	SMU.445	putative glycyl-tRNA synthetase (alpha subunit)	2	Gly
498038_498090	+	0.072	498134..498445	SMU.531	putative chorismate mutase	8	Unk
520363_520407	+	7.4e-07	520634..523426	SMU.558	isoleucine-tRNA synthetase	1	Ile
608331_608376	+	5e-05	608406..608906	SMU.649	hypothetical protein	1	Unk
Streptococcus_pneumoniae_R6
489504_489554	+	2.3e-05	489732..490181	spr0489	hypothetical protein	5	Val
960578_960622	+	0.0013	960704..961738	spr0975	ABC transporter substrate-binding protein - unknown substrate	9	Trp
1242041_1242085	-	1.5e-05	1241527..1242024	spr1241	hypothetical protein	2	Ala
1318567_1318612	-	0.00023	1318112..1318519	spr1331	hypothetical protein	2	Gly
1451421_1451465	+	0.0018	1451642..1451821	spr1471	hypothetical protein	2	Thr
1483296_1483339	-	1.2e-05	1480465..1483257	spr1502	Isoleucyl-tRNA synthetase	1	Ile
1611540_1611585	-	0.002	1610936..1611091	spr1638	hypothetical protein	8	Trp
Streptococcus_pneumoniae_TIGR4
530809_530859	+	2.3e-05	531037..531486	SP0565	hypothetical protein	4	Val
547670_547714	+	0.035	547768..548814	SP0579	phenylalanyl-tRNA synthetase, alpha subunit	3	Phe
1005477_1005521	+	0.0013	1005603..1006637	SP1069	hypothetical protein	6	Trp
1309476_1309520	-	1.5e-05	1308962..1309459	SP1384	hypothetical protein	2	Ala
1390933_1390978	-	0.00023	1390478..1390885	SP1477	hypothetical protein	2	Gly
1530093_1530137	+	0.0018	1530551..1532494	SP1631	threonyl-tRNA synthetase	1	Thr
1562071_1562114	-	1.2e-05	1559240..1562032	SP1659	isoleucyl-tRNA synthetase	1	Ile
1730751_1730794	-	0.00057	1729325..1730686	SP1817	anthranilate synthase component I	7	Trp
1731514_1731559	-	0.002	1731351..1731446	SP1819	hypothetical protein	1	Trp
Streptococcus_pyogenes_M1_GAS
417120_417165	+	0.00021	417352..419295	SPy0517	putative threonyl-tRNA synthetase 1	1	Thr
1152872_1152915	-	0.0012	1150082..1152700	SPy1389	putative alanyl-tRNA synthetase	1	Ala
1245009_1245053	-	1.6e-06	1242159..1244960	SPy1513	putative isoleucyl-tRNA synthetase	1	Ile
1295643_1295700	-	0.085	1295268..1295447	SPy1570	hypothetical protein	3	Unk
1404731_1404775	-	0.00016	1403677..1404594	SPy1689	putative glycyl-tRNA synthetase (alpha subunit)	1	Gly
1443417_1443461	+	0.068	1443570..1444847	SPy1742	putative seryl-tRNA synthetase	1	Ser
1842032_1842085	-	0.0061	1840962..1841984	SPy2207	putative tryptophanyl-tRNA synthetase	1	Trp
Streptococcus_pyogenes_MGAS10394
447257_447302	+	0.00021	447489..449432	M6_Spy0454	Threonyl-tRNA synthetase	1	Thr
1105089_1105132	-	0.0012	1102299..1104917	M6_Spy1107	Alanyl-tRNA synthetase	1	Ala
1254346_1254390	-	1.6e-06	1251496..1254297	M6_Spy1264	Isoleucyl-tRNA synthetase	1	Ile
1300411_1300468	-	0.085	1300035..1300214	M6_Spy1312	Ribosomal-protein-serine acetyltransferase	3	Unk
1431808_1431852	-	0.00016	1430754..1431671	M6_Spy1433	Glycyl-tRNA synthetase alpha chain	1	Gly
1470517_1470561	+	0.068	1470670..1471947	M6_Spy1477	Seryl-tRNA synthetase	1	Ser
1888371_1888424	-	0.0061	1887301..1888356	M6_Spy1876	Tryptophanyl-tRNA synthetase	1	Trp
Streptococcus_pyogenes_MGAS315
404166_404211	+	0.00021	404398..406341	SpyM3_0365	putative threonyl-tRNA synthetase	1	Thr
555071_555115	+	0.035	555166..556209	SpyM3_0506	putative phenylalanyl-tRNA synthetase alpha subunit	1	Phe
1101292_1101335	-	0.0012	1098502..1100979	SpyM3_1058	alanyl-tRNA synthetase	1	Ala
1194331_1194375	-	1.6e-06	1191481..1194282	SpyM3_1166	putative isoleucyl-tRNA synthetase	1	Ile
1282167_1282224	-	0.085	1281792..1281920	SpyM3_1276	hypothetical protein	4	Unk
1468219_1468263	-	0.00016	1467156..1468082	SpyM3_1472	putative glycyl-tRNA synthetase alpha subunit	1	Gly
1508264_1508308	+	0.068	1508417..1509694	SpyM3_1516	putative seryl-tRNA synthetase	1	Ser
1889907_1889960	-	0.0061	1888837..1889859	SpyM3_1858	putative tryptophanyl-tRNA synthetase	1	Trp
Streptococcus_pyogenes_MGAS5005
419048_419093	+	0.00021	419280..421223	M5005_Spy_0427	threonyl-tRNA synthetase	1	Thr
584879_584923	+	0.035	584974..586017	M5005_Spy_0587	phenylalanyl-tRNA synthetase alpha chain	1	Phe
1109222_1109265	-	0.0012	1106432..1109050	M5005_Spy_1132	alanyl-tRNA synthetase	1	Ala
1201248_1201292	-	1.6e-06	1198398..1201199	M5005_Spy_1243	isoleucyl-tRNA synthetase	1	Ile
1251930_1251987	-	0.085	1251555..1251734	M5005_Spy_1294	ribosomal-protein-serine acetyltransferase	2	Unk
1359693_1359737	-	0.00016	1358639..1359556	M5005_Spy_1385	glycyl-tRNA synthetase alpha chain	1	Gly
1439179_1439223	+	0.068	1439332..1440609	M5005_Spy_1483	seryl-tRNA synthetase	1	Ser
1828115_1828168	-	0.0061	1827045..1828067	M5005_Spy_1858	tryptophanyl-tRNA synthetase	1	Trp
Streptococcus_pyogenes_MGAS6180
421763_421808	+	0.00021	421995..423938	M28_Spy0415	threonyl-tRNA synthetase	1	Thr
1132487_1132530	-	0.0012	1129697..1132315	M28_Spy1126	alanyl-tRNA synthetase	1	Ala
1191127_1191171	-	1.6e-06	1188277..1191078	M28_Spy1182	isoleucyl-tRNA synthetase	1	Ile
1283899_1283956	-	0.085	1283523..1283702	M28_Spy1298	ribosomal-protein-serine acetyltransferase	3	Unk
1429349_1429393	-	0.00016	1428295..1429212	M28_Spy1428	glycyl-tRNA synthetase alpha chain	1	Gly
1467989_1468033	+	0.068	1468142..1469419	M28_Spy1472	seryl-tRNA synthetase	1	Ser
1887123_1887176	-	0.0061	1886053..1887108	M28_Spy1891	tryptophanyl-tRNA synthetase	1	Trp
Streptococcus_pyogenes_MGAS8232
460184_460229	+	0.00021	460415..462358	spyM18_0576	putative threonyl-tRNA synthetase 1	1	Thr
1170543_1170586	-	0.0012	1167753..1170371	spyM18_1399	putative alanyl-tRNA synthetase	1	Ala
1263882_1263926	-	1.6e-06	1261032..1263833	spyM18_1531	putative isoleucyl-tRNA synthetase	1	Ile
1309918_1309975	-	0.085	1309542..1309721	spyM18_1582	hypothetical protein	3	Unk
1417761_1417805	-	0.00016	1416708..1417625	spyM18_1701	putative glycyl-tRNA synthetase (alpha subunit)	1	Gly
1498215_1498259	+	0.068	1498368..1499645	spyM18_1814	putative seryl-tRNA synthetase	1	Ser
1884596_1884649	-	0.0061	1883526..1884548	spyM18_2245	putative tryptophanyl-tRNA synthetase	1	Trp
Streptococcus_pyogenes_SSI-1
388556_388600	-	0.068	387176..388453	SPs0350	putative seryl-tRNA synthetase	1	Ser
428601_428645	+	0.00016	428788..429714	SPs0394	putative glycyl-tRNA synthetase, alpha subunit	1	Gly
614655_614712	+	0.085	614929..615093	SPs0586	hypothetical protein	4	Unk
702503_702547	+	1.6e-06	702602..705403	SPs0696	putative isoleucyl-tRNA synthetase	1	Ile
795542_795585	+	0.0012	795763..798381	SPs0805	putative alanyl-tRNA synthetase	1	Ala
1492529_1492574	-	0.00021	1490405..1492348	SPs1488	putative threonyl-tRNA synthetase 1	1	Thr
1883692_1883745	-	0.0061	1882622..1883647	SPs1854	putative tryptophanyl-tRNA synthetase	1	Trp
Streptococcus_thermophilus_CNRZ1066
432730_432776	+	0.00084	432848..435466	str0457	alanyl-tRNA synthetase	1	Ala
450084_450132	+	0.00015	450283..450846	str0474	hypothetical protein	2	Val
475685_475730	+	0.00023	475799..476716	str0505	glycyl-tRNA synthetase alpha subunit	1	Gly
535247_535291	+	0.001	535705..537651	str0572	threonyl-tRNA synthetase 1	3	Thr
697929_697973	+	1.6e-06	698022..700811	str0741	isoleucyl-tRNA synthetase	1	Ile
1419435_1419480	-	0.075	1419054..1419344	str1594	hypothetical protein	8	Trp
1786567_1786621	-	0.079	1785509..1786531	str2018	tryptophanyl-tRNA synthetase	1	Trp
Streptococcus_thermophilus_LMG_18311
437506_437552	+	0.00084	437624..440242	stu0457	alanyl-tRNA synthetase	1	Ala
454860_454908	+	0.00015	455058..455366	stu0474	conserved hypothetical protein, truncated	3	Val
480496_480541	+	0.00023	480610..481527	stu0505	glycyl-tRNA synthetase alpha subunit	1	Gly
540063_540107	+	0.001	540521..542467	stu0572	threonyl-tRNA synthetase 1	3	Thr
699664_699708	+	1.6e-06	699757..702546	stu0741	isoleucyl-tRNA synthetase	1	Ile
1411794_1411839	-	0.075	1411413..1411703	stu1594	hypothetical protein	8	Trp
1787187_1787241	-	0.0052	1786129..1787151	stu2018	tryptophanyl-tRNA synthetase	1	Trp
Clostridia
Thermoanaerobacter_tengcongensis
17564_17634	+	0.016	17655..18158	TTE0014	Acetolactate synthase, small subunit	8	Ile
28721_28781	+	0.00014	28805..30082	TTE0025	Seryl-tRNA synthetase	1	Ser
111515_111576	+	4e-07	111613..113529	TTE0110	Methionyl-tRNA synthetase	2	Met
341243_341310	+	5.9e-07	341338..343797	TTE0324	Leucyl-tRNA synthetase	2	Leu
779595_779658	+	0.00015	779702..782341	TTE0781	Valyl-tRNA synthetase	4	Val
1231170_1231239	+	7.9e-05	1231272..1232525	TTE1230	Histidyl-tRNA synthetase	2	His
1540663_1540725	-	0.00023	1539219..1540649	TTE1583	Anthranilate/para-aminobenzoate synthases component I	9	Trp
1553667_1553721	-	1.1e-06	1550835..1553633	TTE1594	Isoleucyl-tRNA synthetase	8	Ile
1642012_1642072	-	1.2e-06	1640965..1641984	TTE1689	Phenylalanyl-tRNA synthetase alpha subunit	7	Phe
1667858_1667922	-	0.0018	1666097..1667533	TTE1714	hypothetical protein	1	Unk
2197659_2197729	-	0.00017	2196989..2197651	TTE2316	Serine acetyltransferase	6	Cys
Clostridium_acetobutylicum
21396_21460	+	1.2e-07	21619..22689	CAC0014	Aminotransferase	4	Ser
99146_99209	+	5.2e-05	99393..100406	CAC0091	Ketol-acid reductoisomerase	1	Leu
306008_306075	+	4.2e-07	306119..307795	CAC0273	2-isopropylmalate synthase	1	Leu
728327_728396	+	0.004	728417..729448	CAC0626	Tryptophan-tRNA synthetase, trpS	1	Trp
753776_753842	-	1.4e-06	751312..753750	CAC0646	Leucyl-tRNA synthetase	1	Leu
793623_793691	+	0.002	793729..794289	CAC0687	Serine acetyltransferase	1	Cys
903019_903087	+	1e-09	903118..904320	CAC0780	Tyrosyl-tRNA synthetase	1	Tyr
1070723_1070792	+	2.6e-09	1070880..1071503	CAC0929	SAM-dependent methyltransferase	3	Cys
1191486_1191553	+	1.3e-06	1191581..1193272	CAC1041	Arginyl-tRNA synthetase	2	Arg
1752827_1752890	-	6.1e-09	1751466..1752788	CAC1610	Branched-chain amino acid permease	1	Ile
1826924_1826993	+	4.5e-11	1827028..1829673	CAC1678	Alanyl-tRNA synthetase	6	Ala
2469113_2469178	-	2.5e-10	2468068..2469087	CAC2357	Phenylalanyl-tRNA synthetase (alpha subunit)	2	Phe
2473539_2473599	-	1.6e-07	2471596..2473509	CAC2362	Threonyl-tRNA synthetase	1	Thr
2510847_2510901	-	0.0022	2508166..2510811	CAC2399	Valyl-tRNA synthetase	3	Val
2582805_2582874	-	0.099	2582079..2582402	CAC2467	hypothetical protein	1	Unk
3116039_3116106	-	3e-06	3114718..3116010	CAC2979	Aspartyl-tRNA synthetase	4	Asp
3129581_3129642	-	0.00015	3127610..3129544	CAC2991	Methionyl-tRNA synthetase	1	Met
3188166_3188232	-	0.076	3184955..3188062	CAC3038	Isoleucyl-tRNA synthetase	1	Ile
3298568_3298631	-	1.3e-05	3297026..3298453	CAC3163	Para-aminobenzoate synthase component I	7	Trp
3311275_3311337	-	0.0058	3309512..3311155	CAC3174	2-isopropylmalate synthase	6	Leu
3316013_3316074	-	7.9e-06	3314268..3315980	CAC3178	Prolyl-tRNA synthetase	2	Pro
3341446_3341508	-	6.4e-08	3340027..3341415	CAC3195	Glycyl-tRNA synthetase	1	Gly
3496561_3496630	+	2.9e-05	3496696..3497505	CAC3325	Periplasmic amino acid binding protein	3	Ile
3820497_3820563	+	5.4e-07	3820686..3821201	CAC3617	Uncharacterized membrane protein, YHAG B.subtilis homolog	1	Ile
Clostridium_perfringens
21135_21201	+	3.2e-08	21262..22545	CPE0014	serine-tRNA ligase	1	Ser
226971_227037	+	1.1e-06	227207..227782	CPE0175	hypothetical protein	4	Cys
518111_518175	+	3.4e-10	518306..519643	CPE0404	branched-chain amino acid transporter	1	Unk
794736_794801	+	0.00037	794912..795910	CPE0633	tryptophan-tRNA ligase	1	Trp
836530_836598	-	6.3e-08	834018..836468	CPE0670	leucine-tRNA ligase	1	Leu
884248_884314	+	1.8e-09	884390..884872	CPE0710	probable transcriptional regulator	2	Ala
1144977_1145049	+	0.00044	1145169..1146476	CPE0947	probable transmembrane symporter	1	Unk
1164666_1164733	+	8e-05	1164789..1165952	CPE0967	probable glutamate/ aspartate transporter	1	Unk
1202249_1202318	+	1.8e-09	1202355..1203995	CPE0998	glutamate-tRNA ligase	1	Glu
1534678_1534742	-	2.4e-08	1533885..1534433	CPE1298	hypothetical protein	1	Unk
1564333_1564404	-	7.5e-06	1563414..1564316	CPE1322	o-acetylserine sulfhydrylase	2	Cys
1935325_1935391	-	2.5e-08	1933553..1935250	CPE1661	arginine-tRNA ligase	1	Arg
2060429_2060499	-	7.4e-11	2057656..2060295	CPE1780	alanine-tRNA ligase	1	Ala
2168781_2168852	-	4.8e-11	2167617..2168642	CPE1886	phenylalanine-tRNA ligase alpha chain	3	Phe
2201848_2201906	-	2.7e-08	2198991..2201633	CPE1919	valine-tRNA ligase	1	Val
2265377_2265450	+	6.1e-06	2265621..2266631	CPE1978	aspartate-ammonia ligase	1	Asn
2670710_2670782	+	2.6e-06	2670843..2672774	CPE2322	threonine-tRNA ligase	1	Thr
2777564_2777633	-	4.2e-07	2775790..2777502	CPE2428	proline-tRNA ligase	1	Pro
2820327_2820393	-	2.3e-07	2818777..2820180	CPE2464	glycine-tRNA ligase	1	Gly
2862811_2862881	+	4.3e-10	2862925..2864322	CPE2500	asparagine-tRNA ligase	1	Asn
2891580_2891633	-	0.0061	2889580..2891517	CPE2524	methionine-tRNA ligase	1	Met
2912082_2912143	-	5e-06	2908882..2912001	CPE2541	isoleucine-tRNA ligase	1	Ile
Clostridium_tetani_E88
29989_30051	-	1.1e-07	28683..29963	CTC00081	seryl-tRNA synthetase	1	Ser
102376_102442	-	1.8e-09	100960..102351	CTC00143	asparaginyl-tRNA synthetase	1	Asn
172399_172463	+	1.5e-07	172508..173899	CTC00212	glycyl-tRNA synthetase	1	Gly
211301_211361	+	0.025	211425..213350	CTC00243	methionyl-tRNA synthetase	1	Met
231400_231462	+	0.0061	231516..234659	CTC00261	isoleucyl-tRNA synthetase	1	Ile
337911_337978	+	0.023	338007..338567	CTC00351	serine acetyltransferase	4	Cys
719383_719457	-	7.7e-06	718281..719351	CTC00695	serine--pyruvate/aspartate aminotransferase	3	Ser
827346_827415	+	1.5e-07	827494..828519	CTC00781	aspartate--ammonia ligase	1	Asn
833508_833566	+	5.3e-06	833605..834909	CTC00787	branched-chain amino acid transport system carrier protein	1	Leu
882175_882242	+	4.8e-10	882354..882863	CTC00833	putative tryptophan transport protein	1	Trp
1031348_1031414	+	1.5e-07	1031452..1033143	CTC00966	arginyl-tRNA synthetase	2	Arg
1123696_1123760	+	2.3e-08	1123799..1126438	CTC01055	alanyl-tRNA synthetase	1	Ala
1985688_1985753	-	5.5e-10	1984250..1985587	CTC01868	branched-chain amino acid transport system carrier protein	1	Ile
2072785_2072854	-	1.7e-07	2072150..2072752	CTC01948	sodium dependent amino acid transporter	2	Tyr
2406006_2406070	-	2.3e-07	2404962..2405981	CTC02278	phenylalanyl-tRNA synthetase alpha chain	6	Phe
2412561_2412620	-	1.3e-06	2410601..2412520	CTC02286	threonyl-tRNA synthetase	1	Thr
2429681_2429745	-	1.2e-06	2426980..2429622	CTC02302	valyl-tRNA synthetase	2	Val
2773393_2773455	-	2.1e-08	2771630..2773342	CTC02625	prolyl-tRNA synthetase	8	Pro
Carboxydothermus hydrogenoformans Z-2901
97173_97244	+	8.7e-09	97267..97749	CHY_0114	transcriptional regulator, AsnC family	2	Unk
288036_288107	+	1.3e-05	288145..290781	CHY_0334	valyl-tRNA synthetase	2	Val
335958_336034	+	7.6e-08	336058..338523	CHY_0393	leucyl-tRNA synthetase	8	Leu
382988_383069	+	0.0081	383147..384019	CHY_0439	glycyl-tRNA synthetase, alpha subunit	5	Gly
445296_445372	+	8.7e-07	445425..446306	CHY_0515	branched-chain amino acid aminotransferase	2	Ile
462622_462696	+	1.3e-08	462751..465528	CHY_0534	isoleucyl-tRNA synthetase	11	Ile
917031_917113	+	6.8e-05	917121..917921	CHY_1037	phospho-2-dehydro-3-deoxyheptonate aldolase	10	Ile
1075956_1076025	+	0.058	1076433..1077410	CHY_1210	porphobilinogen synthase	3	Unk
1414627_1414699	-	3.3e-09	1413598..1414620	CHY_1571	phenylalanyl-tRNA synthetase, alpha subunit	8	Phe
1987654_1987727	-	1.7e-05	1986368..1987639	CHY_2205	histidyl-tRNA synthetase	2	His
2390627_2390698	-	2.1e-07	2389371..2390519	CHY_2699	soluble hydrogenase, 42 kDa subunit	3	Ser
Symbiobacterium_thermophilum_IAM14863
1203745_1203792	+	0.00038	1203886..1204740	STH1086	pyrroline-5-carboxylate reductase	1	Pro
1223419_1223471	+	0.0013	1223521..1224552	STH1105	phenylalanyl-tRNA synthetase alpha subunit	2	Phe
1253090_1253133	+	0.0085	1253196..1254422	STH1122	tyrosyl-tRNA synthetase	1	Tyr
1366132_1366180	+	0.00082	1366220..1369036	STH1231	isoleucyl-tRNA synthetase	1	Ile
1552302_1552346	+	0.017	1552417..1553934	STH1407	anthranilate synthetase component I	3	Trp
1562124_1562171	+	0.0018	1562237..1563277	STH1417	putative phospho-2-dehydro-3-deoxyheptonate aldolase	2	Unk
1638764_1638815	+	0.00069	1638896..1640362	STH1502	prolyl-tRNA synthetase	1	Pro
19130_19178	+	8.2e-05	19233..20681	STH16	glutamyl-tRNA synthetase	1	Gln
2141109_2141162	-	0.0043	2138429..2141047	STH2000	alanyl-tRNA synthetase	2	Ala
2608334_2608384	-	0.0036	2607558..2608298	STH2423	hypothetical protein	3	Unk
2880039_2880087	-	0.00032	2879440..2879973	STH2689	acetolactate synthase small subunit	1	Unk
3330060_3330111	-	0.0038	3328957..3330027	STH3129	phospho-2-dehydro-3-deoxyheptonate aldolase	1	Unk
3472864_3472914	-	0.00022	3470857..3472812	STH3252	methionyl-tRNA synthetase	2	Met
407057_407105	+	0.003	407146..409881	STH366	valyl-tRNA synthetase	2	Val
480680_480732	+	0.00057	480794..483379	STH444	leucyl-tRNA synthetase	1	Leu
565624_565675	+	0.00089	565729..567216	STH525	lysyl-tRNA synthetase	1	Unk
616945_617001	+	0.0069	617070..618038	STH574	glycyl-tRNA synthetase alpha chain	2	Gly
9199_9249	+	0.0012	9323..10486	STH8	class-V aminotransferase	1	Unk
