# Supplementary material for: An in silico analysis of T-box regulated genes and T-box evolution in prokaryotes, with emphasis on prediction of substrate specificity of transporters
Source: BMC Genomics. 2008 Jul 14;9:330. doi: 10.1186/1471-2164-9-330 (PMC2494555; doi:10.1186/1471-2164-9-330)
Supplement: Additional file 2 — T-box distribution among different bacterial species. For all species the number of T-boxes is displayed, divided over four different categories (tRNA synthesis, amino acid transport, amino acid biosynthesis and other). Between brackets the number of regulated genes is shown. This number is based on the operon structure of the genes downstream of the T-box. In case multiple strains of a specific species were sequenced, these are only shown when differences between the strains were observed. [file 1471-2164-9-330-S2.xls]

## Sheet: Sheet1
Additional file 2: T-box distribution among different bacterial species.
For all species the number of T-boxes is displayed, divided over four different categories (tRNA synthesis, amino acid transport, amino acid biosynthesis and other). Between brackets the number of regulated genes is shown. This number is based on the operon structure of the genes downstream of the T-box. In case multiple strains of a specific species were sequenced, these are only shown when diff…
			tRNA	transport	biosynthesis	other
Bacilli
Bacillus anthracis Ames 0581	39		20 (22)	9 (10)	10 (35)	0 (0)
Bacillus cereus ATCC 10987	39		21 (23)	8 (9)	10 (35)	0 (0)
Bacillus thuringiensis konkukian	40		21 (23)	8 (9)	10 (35)	1 (1)
Oceanobacillus iheyensis	20		12 (15)	1 (1)	5 (18)	2 (3)
Bacillus clausii KSM-K16	18		13 (18)	0 (0)	3 (11)	2 (2)
Bacillus halodurans	18		13 (16)	0 (0)	4 (10)	1 (1)
Bacillus licheniformis ATCC 14580	19		13 (16)	1 (1)	4 (15)	1 (2)
Bacillus subtilis	19		13 (16)	1 (1)	4 (13)	1 (2)
Geobacillus kaustophilus HTA426	16		11 (13)	0 (0)	4 (10)	0 (0)
Listeria monocytogenes	15		11 (16)	1 (3)	2 (12)	1 (1)
Staphylococcus aureus Mu50	12		10 (14)	0 (0)	2 (7)	0 (0)
Staphylococcus epidermidis ATCC 12228	12		10 (14)	0 (0)	2 (7)	0 (0)
Staphylococcus haemolyticus	15		11 (15)	0 (0)	2 (11)	2 (2)
Staphylococcus saprophyticus	13		10 (14)	0 (0)	3 (17)	0 (0)
Lactobacillus acidophilus NCFM	25		11 (21)	11 (22)	3 (4)	1 (2)
Lactobacillus johnsonii NCC 533	16		10 (21)	4 (9)	2 (2)	0 (0)
Lactobacillus plantarum	35		14 (23)	11 (23)	8 (17)	2 (4)
Enterococcus faecalis V583	18		10 (12)	6 (16)	2 (6)	1 (1)
Lactococcus lactis	12		9 (11)	1 (1)	2 (2)	0 (0)
Streptococcus agalactiae 2603	8		5 (8)	0 (0)	0 (0)	3 (7)
Streptococcus mutans	10		5 (6)	0 (0)	2 (16)	3 (7)
Streptococcus pneumoniae R6	7		1 (1)	1 (1)	0 (0)	5 (18)
Streptococcus pneumoniae TIGR4	9		3 (4)	0 (0)	1 (7)	5 (10)
Streptococcus pyogenes M1 GAS	7		6 (6)	0 (0)	0 (0)	1 (3)
Streptococcus pyogenes MGAS315	8		7 (7)	0 (0)	0 (0)	1 (4)
Streptococcus pyogenes MGAS5005	8		7 (7)	0 (0)	0 (0)	1 (2)
Streptococcus pyogenes MGAS6180	7		6 (6)	0 (0)	0 (0)	1 (3)
Streptococcus thermophilus LMG 18311	7		5 (5)	0 (0)	0 (0)	2 (2)
Clostridia
Clostridium_acetobutylicum	24		13 (19)	3 (5)	7 (21)	1 (1)
Clostridium_perfringens	22		14 (16)	4 (4)	3 (4)	1 (2)
Clostridium_tetani_E88	18		11 (19)	4 (5)	3 (8)	0 (0)
Thermoanaerobacter_tengcongensis	11		7 (13)	0 (0)	3 (21)	1 (1)
Carboxydothermus hydrogenoformans Z-2901	11		6 (37)	0 (0)	1 (2)	4 (17)
Unclassified Firmicutes
Symbiobacterium thermophilum IAM14863	20		11 (15)	0 (0)	4 (6)	5 (10)
Chloroflexi
Dehalococcoides CBDB1	3		1 (1)	0 (0)	2(9)	0 (0)
Dehalococcoides ethenogenes 195	3		1 (1)	0 (0)	2(9)	0 (0)
Mollicutes
Mesoplasma florum L1	2		2 (2)	0 (0)	0 (0)	0 (0)
Mycoplasma mycoides	2		2 (2)	0 (0)	0 (0)	0 (0)
Deinococcus/Thermus
Deinococcus radiodurans	2		2 (2)	0 (0)	0 (0)	0 (0)
Actinobacteria
Corynebacterium diphtheriae	1		1 (1)	0 (0)	0 (0)	0 (0)
Corynebacterium efficiens YS-314	1		1 (1)	0 (0)	0 (0)	0 (0)
Corynebacterium glutamicum ATCC 13032 Bielefeld	1		1 (1)	0 (0)	0 (0)	0 (0)
Corynebacterium jeikeium K411	1		1 (1)	0 (0)	0 (0)	0 (0)
Mycobacterium bovis	1		1 (1)	0 (0)	0 (0)	0 (0)
Mycobacterium leprae	1		1 (1)	0 (0)	0 (0)	0 (0)
Mycobacterium tuberculosis CDC1551	1		1 (1)	0 (0)	0 (0)	0 (0)
Nocardia farcinica IFM10152	1		1 (1)	0 (0)	0 (0)	0 (0)
Propionibacterium acnes KPA171202	1		1 (1)	0 (0)	0 (0)	0 (0)
Streptomyces avermitilis	1		1 (1)	0 (0)	0 (0)	0 (0)
Streptomyces coelicolor	1		1 (1)	0 (0)	0 (0)	0 (0)
Thermobifida fusca YX	1		1 (1)	0 (0)	0 (0)	0 (0)
